# Supplementary material for: Identification and validation of a dysregulated TME-related gene signature for predicting prognosis, and immunological properties in bladder cancer
Source: Front Immunol. 2023 Oct 27;14:1213947. doi: 10.3389/fimmu.2023.1213947 (PMC10641729; doi:10.3389/fimmu.2023.1213947)
Supplement: Supplementary file 1 [file Table_1.xlsx]

## Sheet: S1
Table S1: Identification of differentially expressed TME related genes.
gene	conMean	treatMean	logFC	pValue	fdr
MIEN1	41.888	112.247	1.42207	3.64171e-08	2.66838e-07
SRMS	4.83599	9.70912	1.00553	0.00859854	0.0143413
PPP1R16B	7.55079	3.29417	-1.19671	3.88222e-05	0.000113065
CASKIN1	0.122538	0.561677	2.19652	0.00525801	0.00932444
SRL	2.48539	0.302052	-3.0406	2.56128e-11	3.05836e-09
PPP1R16A	7.745	18.7647	1.27668	5.111e-08	3.47634e-07
MICB	2.71799	10.8786	2.00088	1.41682e-05	4.65631e-05
PPP1R14B	91.6188	245.811	1.42384	5.41008e-10	1.64548e-08
DPF1	0.236031	1.01715	2.10749	0.000230359	0.000563915
CARD9	1.27011	4.50947	1.82801	2.40942e-05	7.36998e-05
ZP3	3.23592	8.50385	1.39394	3.21747e-05	9.55168e-05
SRCIN1	2.1535	5.47064	1.34503	0.00532019	0.00941917
PPM1N	2.6272	8.59683	1.71028	0.0161943	0.0252712
ZNF92	3.7894	9.7094	1.35741	1.12725e-07	6.81849e-07
PPM1L	23.2348	5.76952	-2.00976	1.81993e-06	7.51276e-06
DONSON	7.33216	21.9328	1.58078	5.30294e-09	6.42732e-08
SPX	0.302686	0.144115	-1.0706	6.15652e-07	2.93698e-06
MFSD3	15.6378	44.5332	1.50985	3.00495e-08	2.32325e-07
CAPN12	0.917006	2.42984	1.40586	0.000245196	0.00059437
CAPG	179.316	374.449	1.06226	0.000303941	0.000717881
ZNF707	4.01701	8.09404	1.01074	3.17009e-08	2.42764e-07
SPRY2	34.4957	16.7139	-1.04536	5.2707e-07	2.55914e-06
MFAP5	59.6354	10.7799	-2.46783	8.71099e-07	3.95613e-06
SPP1	18.0947	441.601	4.60911	7.76909e-08	4.96975e-07
MFAP4	761.945	86.6844	-3.13584	1.16748e-11	2.03433e-09
ZNF695	0.278598	1.69367	2.60389	5.28251e-10	1.63759e-08
DNMT3B	2.68082	12.8942	2.26598	1.99548e-08	1.69301e-07
CAMK2N2	0.613389	4.09753	2.73988	2.15084e-06	8.73343e-06
ZNF692	13.4128	31.0775	1.21227	4.29131e-07	2.16175e-06
SPON1	95.97	18.9132	-2.34319	2.10825e-09	3.5487e-08
MEX3A	3.96268	22.8356	2.52673	2.10651e-08	1.76859e-07
CALR	586.224	1333.26	1.18543	5.28254e-10	1.63759e-08
ZNF681	1.63075	4.26945	1.38852	7.59314e-05	0.000207989
PPFIA4	0.24159	1.36425	2.49747	1.82746e-05	5.81038e-05
DNMT1	14.3084	32.864	1.19965	2.191e-06	8.84079e-06
PPFIA2	0.590566	0.209395	-1.49587	1.26348e-05	4.20377e-05
METTL27	3.40502	7.98417	1.22948	0.00980535	0.0161288
CALHM3	0.216736	3.97201	4.19586	0.0106027	0.0172208
PPEF1	0.169357	0.601852	1.82934	0.00600297	0.0104901
DNASE2B	0.0548221	0.244269	2.15564	0.00178024	0.00354075
CALD1	553.747	67.5274	-3.03568	2.33047e-05	7.14884e-05
ZNF600	5.63388	12.7064	1.17335	2.94007e-06	1.14894e-05
METTL11B	0.0405367	0.363291	3.16383	0.000173707	0.000441781
HILPDA	21.744	78.7391	1.85646	5.32234e-07	2.58034e-06
DNASE1L2	0.481862	2.1834	2.17988	4.13698e-08	2.9508e-07
PPAT	5.00325	10.299	1.04157	8.79615e-07	3.97739e-06
HIGD2B	0.0264996	0.0707847	1.41747	0.0120066	0.0193257
PPARGC1A	2.25617	0.633741	-1.83191	8.53514e-09	9.11169e-08
MEST	8.33004	49.5586	2.57274	5.8297e-06	2.10234e-05
HIC2	2.75035	10.3561	1.9128	0.0012322	0.00254654
HIC1	9.3048	3.65711	-1.34727	1.62311e-08	1.44157e-07
SPDYE6	0.378359	0.962311	1.34675	2.05578e-05	6.39755e-05
DNAJB13	0.213486	1.36057	2.67199	0.00142224	0.00289684
ZNF521	6.93231	2.80393	-1.30589	2.31582e-06	9.26326e-06
SPDYC	0.0453377	2.79436	5.94567	1.55846e-05	5.05989e-05
MELTF	2.187	13.8995	2.668	0.00624783	0.0108705
SPDYA	0.303885	0.783916	1.36717	4.41961e-07	2.21599e-06
POU4F1	0.0568604	0.816313	3.84363	0.00207479	0.00405894
MELK	5.48813	32.0992	2.54815	3.33401e-09	4.86373e-08
HHIP	4.67986	0.666883	-2.81096	1.0149e-06	4.49457e-06
ZNF488	1.56095	10.4146	2.73811	4.31361e-05	0.000124615
MEIOC	0.0900298	0.192552	1.09678	0.0228974	0.0344315
DNAH17	0.439522	1.09216	1.31317	4.41943e-05	0.000127216
HGH1	17.8954	48.6696	1.44344	5.98155e-11	4.28545e-09
DNAH14	0.403003	1.13692	1.49627	9.22703e-07	4.14895e-06
SPC25	4.03557	15.4668	1.93833	2.53069e-08	2.05515e-07
HESX1	1.00014	2.03792	1.0269	0.000177695	0.000450385
CABP7	0.437155	1.46177	1.7415	0.00101394	0.00213936
ZNF468	6.29505	14.2233	1.17597	7.01933e-06	2.47868e-05
SPC24	5.9808	22.5567	1.91515	8.02149e-09	8.76654e-08
DNAAF3	0.236171	1.14894	2.2824	0.000235476	0.000573445
CABP4	0.982365	4.04304	2.04111	0.000462993	0.00104897
MEF2C	14.1848	4.02608	-1.8169	4.52873e-09	5.91118e-08
HES6	4.73867	25.0075	2.39981	0.000257143	0.000619603
DNA2	1.89061	6.38682	1.75625	2.9746e-09	4.56672e-08
HES4	26.463	58.8415	1.15286	0.00107998	0.00226388
CA9	4.96008	61.584	3.63412	4.82888e-05	0.000137651
SPAG4	8.95141	29.6291	1.72683	2.78308e-06	1.10094e-05
DMRTA2	0.220397	3.1219	3.82425	3.80826e-05	0.000111515
ZNF432	4.68435	14.093	1.58906	0.000159988	0.000410671
DMRT2	0.163166	1.77078	3.43997	0.0075688	0.0128634
SP6	13.2726	34.4726	1.377	0.00487618	0.00873377
POLR2H	30.491	67.9649	1.15641	1.82414e-10	8.52322e-09
DMRT1	0.00620488	0.112087	4.17507	0.00533704	0.00944381
POLQ	0.861109	4.89754	2.50779	3.64324e-10	1.31975e-08
C9orf116	3.10039	7.63035	1.2993	1.1533e-05	3.88125e-05
SOX9	10.9596	35.4573	1.69388	0.00687973	0.0117917
ME1	40.2836	20.0372	-1.00751	0.00288164	0.00541399
HENMT1	11.8639	25.5543	1.10699	2.25399e-05	6.94728e-05
DMBX1	0.846549	5.7455	2.76277	8.20579e-05	0.00022363
SOX7	21.4017	9.41957	-1.18399	1.03081e-05	3.49456e-05
POLE2	2.21678	7.8725	1.82836	3.56959e-09	5.06976e-08
HELLS	2.2716	7.77748	1.77559	3.37219e-09	4.89728e-08
DLX6	0.459439	3.28891	2.83967	2.44791e-05	7.47236e-05
C7orf61	0.458467	1.48653	1.69706	5.6152e-07	2.70604e-06
SOX5	1.77601	0.376984	-2.23606	1.01295e-09	2.43714e-08
POLD1	10.1655	29.0156	1.51314	1.28023e-09	2.64299e-08
MDK	155.432	468.277	1.59108	2.00468e-05	6.26269e-05
DLX5	4.75266	14.8576	1.64439	0.012547	0.0200453
C6orf52	1.36546	3.90581	1.51623	4.3486e-05	0.000125514
POLA2	7.44425	16.4576	1.14456	5.27507e-08	3.55048e-07
DLX4	0.328717	2.38711	2.86035	9.37314e-05	0.000252457
C6orf223	0.160023	2.71682	4.08557	8.43837e-06	2.9159e-05
HDC	5.03949	1.12902	-2.15821	1.23454e-08	1.18811e-07
C5orf34	2.49891	5.25635	1.07276	7.18679e-05	0.00019753
SOX17	21.9091	3.16589	-2.79085	3.7995e-11	3.57942e-09
MCM8	3.88003	8.6277	1.15291	8.73904e-06	3.0037e-05
PODXL2	16.9122	74.5784	2.14069	9.20805e-06	3.14146e-05
MCM7	63.0116	137.914	1.13008	2.34187e-07	1.27969e-06
HCN3	2.55307	7.66789	1.5866	2.15258e-08	1.79791e-07
DLGAP5	5.10595	23.477	2.201	1.4082e-08	1.30461e-07
SOX11	0.0278806	0.553765	4.31194	1.32427e-08	1.24112e-07
MCM6	24.3276	52.0488	1.09727	1.72256e-05	5.5259e-05
HCN2	0.342411	0.93198	1.44457	0.00550779	0.00969805
C3orf18	11.2039	3.83252	-1.54763	0.00015292	0.000393466
PODN	91.4862	17.5357	-2.38326	4.31614e-08	3.05829e-07
MCM5	19.3909	43.0072	1.1492	3.32011e-07	1.74333e-06
DLEU7	0.203229	0.637321	1.64892	0.00020018	0.000498758
MCM4	23.6134	73.9151	1.64626	1.52023e-08	1.38063e-07
DLC1	17.5151	5.94562	-1.5587	7.45231e-08	4.80525e-07
C3	359.542	118.946	-1.59585	4.62272e-06	1.71899e-05
POC1A	9.75744	27.2367	1.48098	8.70898e-08	5.45199e-07
DISP3	0.0740943	0.544738	2.87813	0.001436	0.00291725
MCM3	73.1259	148.633	1.0233	2.27347e-06	9.15065e-06
HCAR1	3.51997	12.6898	1.85004	0.000286826	0.00068397
C2CD4D	0.527265	1.15205	1.1276	0.0266209	0.0392626
ZNF135	3.35921	1.67411	-1.00473	8.47188e-05	0.000230104
SORBS2	40.2159	3.5289	-3.51047	5.60704e-10	1.68945e-08
PNPLA7	3.68267	1.308	-1.49339	1.22105e-08	1.17864e-07
MCM2	15.2187	61.4686	2.014	7.58726e-09	8.58293e-08
HBEGF	220.934	34.0269	-2.69886	5.88168e-06	2.11399e-05
C21orf58	1.2707	7.45516	2.55262	1.90748e-11	2.56238e-09
ZNF117	3.96906	14.8916	1.90763	0.000366402	0.00085168
MCM10	2.05373	9.71322	2.2417	1.10588e-08	1.09367e-07
DIRAS1	8.23285	2.81209	-1.54975	3.09701e-07	1.63431e-06
C20orf204	0.404847	1.21941	1.59073	3.91386e-06	1.47582e-05
HAVCR1	0.0545295	7.45458	7.09495	0.000870274	0.00186926
DIPK2B	11.9033	4.95433	-1.2646	8.70898e-08	5.45199e-07
C1S	282.79	131.067	-1.10943	3.40738e-05	0.000100507
ZIC5	0.0253803	1.00707	5.31031	0.000172647	0.000440011
C1R	338.703	157.292	-1.10657	2.57501e-05	7.81717e-05
PNMA2	2.73525	1.01275	-1.4334	5.67799e-08	3.79789e-07
DIAPH3	2.46631	5.53197	1.16544	1.34862e-06	5.80502e-06
C1QTNF6	4.41171	25.902	2.55365	2.71451e-09	4.22781e-08
C1QTNF3	13.1716	6.40221	-1.04079	0.00172542	0.00345084
ZIC2	0.792516	5.51759	2.79953	0.000114073	0.000301946
PNKP	18.9502	38.4766	1.02177	2.47679e-08	2.02669e-07
MBOAT7	61.3325	136.188	1.15088	2.29455e-06	9.21249e-06
HASPIN	1.18148	4.80961	2.02532	8.98385e-08	5.61317e-07
C1QTNF12	0.935882	4.17623	2.1578	3.88222e-05	0.000113065
C1QL4	0.0736323	0.460785	2.64568	0.000591179	0.00131174
ZGRF1	0.895512	2.57319	1.52277	8.38618e-09	9.01235e-08
DHRS11	6.42124	13.5606	1.0785	3.85079e-05	0.000112454
ZGLP1	0.920196	2.19142	1.25185	2.59645e-05	7.86745e-05
PMFBP1	0.421659	0.852437	1.01551	0.0118359	0.0190604
HAGHL	1.28233	3.04257	1.24653	5.01961e-07	2.45946e-06
MATN2	92.6775	19.3837	-2.25738	1.71582e-10	8.13503e-09
DGLUCY	34.7044	16.4435	-1.0776	1.09301e-07	6.66135e-07
PMEL	1.6529	4.28759	1.37517	0.000970936	0.00206076
MASTL	9.49942	19.7871	1.05865	1.02477e-06	4.5073e-06
ZFP69B	1.32649	3.33709	1.33098	6.40161e-07	3.03066e-06
MAST1	0.310309	1.57529	2.34384	2.58623e-06	1.02812e-05
MASP1	3.03256	0.461216	-2.71702	4.31181e-11	3.6098e-09
ZEB2	11.1432	3.09872	-1.84642	3.56496e-08	2.62407e-07
PLXNA3	8.56423	18.0181	1.07305	1.83696e-06	7.57333e-06
MARCKSL1	178.45	483.198	1.4371	5.98697e-06	2.14944e-05
C1orf159	5.19088	12.3836	1.25438	4.84848e-08	3.34007e-07
ZEB1	44.5774	6.545	-2.76785	2.34187e-07	1.27969e-06
C1orf112	2.46234	7.91031	1.6837	3.52718e-08	2.60817e-07
SNORC	0.662359	1.61556	1.28635	0.000223672	0.000549632
PLXNA1	15.2879	41.4108	1.43762	2.72849e-08	2.15077e-07
GZMM	11.6988	4.9419	-1.24322	0.00532019	0.00941917
ZDHHC23	1.73717	4.8755	1.48882	3.48868e-07	1.81119e-06
MAPK8IP2	0.89175	4.67868	2.39139	0.000616087	0.00136232
C19orf57	2.06794	4.38643	1.08485	0.019148	0.0293408
DEPDC1B	2.01064	10.1998	2.34281	1.59716e-09	3.01126e-08
DEPDC1	2.33078	9.40997	2.01338	2.15258e-08	1.79791e-07
C19orf48	29.558	85.0553	1.52485	5.95096e-10	1.76017e-08
MAPK15	1.23191	8.9255	2.85704	1.28144e-07	7.60843e-07
PLP1	8.75736	0.439742	-4.31577	6.77969e-13	9.34032e-10
GYPE	0.835669	0.25121	-1.73404	7.25863e-09	8.26919e-08
C17orf99	0.164324	0.388515	1.24143	0.00606931	0.0105878
SMYD2	14.3902	31.5597	1.133	2.01722e-08	1.70696e-07
GUCY2D	0.164852	0.445176	1.43321	0.00345495	0.00640896
SMPDL3B	3.32377	12.1161	1.86603	6.99142e-05	0.000192817
PLK4	2.79161	10.3896	1.89598	2.15739e-09	3.5487e-08
C12orf75	6.9984	24.7701	1.8235	0.0048478	0.00868778
PLK1	6.69297	35.6039	2.41132	2.10825e-09	3.5487e-08
GTSE1	2.57319	14.9238	2.53598	2.08648e-10	8.85105e-09
C11orf80	6.99392	16.0592	1.19923	1.49556e-06	6.31939e-06
MAOB	101.415	11.8267	-3.10016	1.32584e-09	2.67157e-08
PLEKHO2	60.3215	28.0494	-1.1047	3.66549e-07	1.8758e-06
MANEAL	6.85754	19.793	1.52922	0.000168623	0.000430437
C11orf45	1.27371	2.65502	1.05969	0.0017476	0.0034887
PLEKHH2	3.56813	1.66275	-1.1016	1.28961e-05	4.27306e-05
YJEFN3	2.51025	6.39075	1.34815	0.00276056	0.00521692
DDX4	0.0123477	0.0595991	2.27105	0.0216774	0.0329661
MALL	17.4835	7.20483	-1.27896	0.0126134	0.0201316
YIF1B	20.7525	48.6705	1.22976	4.64793e-08	3.25052e-07
SMC4	9.34431	21.2414	1.18472	5.44547e-05	0.000154002
PLEKHF1	20.2834	44.513	1.13393	0.0217968	0.033054
BUB1B	3.92306	17.6742	2.1716	3.65165e-09	5.11867e-08
YEATS4	18.768	47.9361	1.35284	9.31561e-07	4.17713e-06
DDX39A	35.7725	80.7068	1.17384	2.33838e-09	3.76946e-08
BUB1	5.57916	19.9199	1.83609	1.84954e-08	1.60725e-07
SMC1B	0.307344	2.29067	2.89784	1.1937e-05	3.9922e-05
DDX11	5.44298	14.1578	1.37912	1.95268e-08	1.66546e-07
PLEK2	27.9506	65.7995	1.2352	0.00403903	0.00738618
DDIAS	1.8324	6.71189	1.87299	1.3186e-08	1.2394e-07
DCUN1D5	31.7557	69.9286	1.13887	5.88168e-06	2.11399e-05
BST2	256.478	571.391	1.15564	0.0288779	0.0421851
XRCC3	3.75097	8.77795	1.22662	5.79848e-08	3.87046e-07
MAGEC2	0.191273	7.85694	5.36026	0.0220016	0.0333175
DCSTAMP	0.0614186	0.54227	3.14226	0.0112094	0.0181513
XRCC2	1.02899	5.61618	2.44836	1.4449e-10	7.51346e-09
SLFN13	2.35427	8.28115	1.81455	0.0130876	0.0208162
GRIN2D	1.19696	14.8658	3.63455	1.13052e-08	1.10784e-07
DCST2	0.738767	1.73368	1.23064	0.000711629	0.00155229
MAGEA6	3.70337	27.1002	2.87139	0.00640627	0.0111221
DCST1	0.170138	0.71374	2.0687	8.70894e-08	5.45199e-07
PLCB4	21.111	2.90778	-2.86	1.15238e-09	2.53988e-08
MAGEA3	4.83213	33.9734	2.81368	0.0111458	0.0180573
GRID2	0.236044	0.115482	-1.03139	4.35447e-08	3.07733e-07
DCN	387.914	63.7421	-2.60542	1.54247e-09	2.92526e-08
GREM2	10.1696	1.18009	-3.10729	1.62992e-11	2.50232e-09
DCLK2	8.06124	3.63443	-1.14927	6.03949e-05	0.000169759
PLAU	47.8032	227.326	2.24958	3.94581e-05	0.000114606
MAGEA11	0.123888	3.42665	4.78969	0.00312162	0.00583087
GRB7	24.1593	84.5869	1.80786	8.55043e-06	2.95145e-05
BRIP1	1.12525	4.98806	2.14824	4.79169e-09	6.13032e-08
XKR4	0.500552	0.0488736	-3.35639	1.91253e-12	1.02767e-09
MAGEA10	2.11125	11.4097	2.4341	0.0283605	0.0415988
PLAG1	1.21954	2.66771	1.12927	0.0128148	0.0204326
GRB10	19.687	9.44281	-1.05996	3.62428e-06	1.37954e-05
DCAF4L1	0.111966	0.297188	1.40832	0.00156715	0.00316373
BRINP1	1.66885	0.69305	-1.26782	0.00169041	0.00339346
XCL1	1.81964	5.90599	1.69852	0.00162868	0.00327791
SLC9A5	0.489094	1.14298	1.22461	0.000446971	0.00101553
PLAC9	73.2994	9.0469	-3.01831	5.83801e-12	1.48645e-09
GRAP2	2.09953	0.969766	-1.11435	4.83447e-06	1.78742e-05
PLAC8L1	0.655597	1.40971	1.10452	0.0074006	0.0125916
MAD2L2	18.0209	40.0234	1.15117	3.40134e-06	1.30547e-05
PLA2G7	5.2939	12.8608	1.28058	0.00264415	0.00503232
MAD2L1	4.43442	16.5064	1.89621	1.69542e-08	1.48938e-07
GPT2	10.5078	24.1818	1.20246	1.13359e-05	3.8229e-05
BRCA2	1.01225	3.6836	1.86355	3.20415e-08	2.44213e-07
WRAP73	6.41661	13.299	1.05143	8.69292e-10	2.23293e-08
BRCA1	3.13234	9.13397	1.544	1.07074e-07	6.538e-07
PLA2G4C	4.64319	2.24497	-1.04842	1.92219e-05	6.06373e-05
GPRIN1	1.10787	8.12216	2.87407	9.79398e-09	9.98866e-08
DBNDD1	4.64556	16.4203	1.82156	6.65762e-06	2.37173e-05
PLA2G4A	35.7669	17.1243	-1.06258	3.42028e-07	1.7843e-06
DBF4	4.07544	10.9311	1.42341	2.6228e-09	4.14505e-08
LYVE1	35.5934	5.93295	-2.58479	3.2589e-09	4.81959e-08
BPGM	27.0681	75.9114	1.48772	0.00073132	0.00159094
SLC52A2	39.9072	110.006	1.46286	8.69292e-10	2.23293e-08
PKMYT1	3.98491	16.0655	2.01135	5.18493e-09	6.35598e-08
GPR45	0.0432493	0.178139	2.04225	0.00694407	0.0118831
BORA	2.45057	8.1662	1.73655	5.30294e-09	6.42732e-08
LYG2	0.135448	0.338558	1.32167	0.00800616	0.0134788
BOP1	33.2591	83.1488	1.32195	1.09964e-09	2.53988e-08
SLC45A3	6.33205	14.788	1.22369	0.00104474	0.00219573
LYG1	1.39162	3.27176	1.2333	6.80108e-05	0.00018805
SLC45A2	0.0445616	0.340869	2.93534	0.00117445	0.00243971
GPR26	0.0662794	0.0151042	-2.13361	2.58675e-07	1.39557e-06
WDR97	0.267273	0.764667	1.51652	1.23545e-05	4.11477e-05
PJA2	126.982	38.2286	-1.7319	9.85981e-08	6.08966e-07
LY9	1.32539	0.651607	-1.02434	0.00938727	0.0155283
GPR19	0.334319	1.71872	2.36204	2.47459e-07	1.34085e-06
DACH1	4.11734	1.44981	-1.50585	1.3418e-07	7.95213e-07
PIWIL3	0.00720905	0.496906	6.10702	0.00378038	0.00695262
GPR183	46.8001	16.2591	-1.52527	1.16253e-07	6.99254e-07
WDR76	5.25341	12.3905	1.23791	3.88222e-05	0.000113065
BLOC1S3	11.7434	26.4489	1.17136	1.79346e-09	3.23023e-08
WDR66	0.244722	2.24262	3.19597	2.11141e-06	8.61669e-06
PIP5KL1	0.954249	2.37077	1.31292	0.00118457	0.00245598
LTO1	5.38086	13.0147	1.27423	0.000242514	0.000588312
BLM	1.70045	6.47443	1.92884	4.74401e-10	1.56068e-08
SLC35D3	0.0480514	0.818881	4.091	0.0123304	0.0197581
BLK	4.31645	1.43506	-1.58873	0.00967274	0.0159351
WDR34	44.4325	122.884	1.46761	1.12725e-07	6.81849e-07
PIMREG	3.27779	15.8869	2.27705	1.2077e-08	1.17277e-07
GPR15	5.61028	1.03732	-2.43521	6.49078e-05	0.000180867
WDHD1	2.9754	9.62108	1.69311	1.57085e-08	1.40679e-07
GPR146	1.81487	0.625021	-1.53789	8.30463e-07	3.78701e-06
BIRC5	14.1466	57.8547	2.03198	1.93161e-08	1.65625e-07
PILRB	1.21072	4.39609	1.86035	3.37059e-06	1.2952e-05
SLC30A3	0.100169	0.745124	2.89504	0.0175601	0.027205
GPR137C	0.460476	1.20209	1.38435	0.0153821	0.0241558
VWF	76.5627	37.0039	-1.04896	3.24397e-05	9.61265e-05
SLC2A6	7.21532	20.2391	1.48801	0.000140718	0.000364105
CYP27B1	0.827703	4.72825	2.51412	2.06118e-10	8.85105e-09
CYP27A1	40.3456	16.8075	-1.26331	2.61457e-07	1.40724e-06
GPM6B	9.24062	3.05993	-1.59449	1.06164e-09	2.49834e-08
CYP1B1	37.358	14.6983	-1.34577	3.02172e-06	1.17942e-05
SLC29A2	5.09314	18.9306	1.89409	1.99371e-07	1.11014e-06
PIGU	29.1274	59.2519	1.02448	3.72006e-08	2.70123e-07
LRRTM1	0.498705	0.062726	-2.99105	3.07488e-13	9.34032e-10
LRRN4CL	19.9266	2.98305	-2.73984	5.01648e-11	3.85074e-09
GPC2	0.629544	5.27737	3.06744	1.53201e-07	8.93166e-07
CYBRD1	137.124	30.5356	-2.16691	2.5036e-08	2.03828e-07
SLC26A6	3.11405	11.9289	1.93759	6.52997e-11	4.38597e-09
PIF1	1.62264	6.77993	2.06293	1.12571e-09	2.53988e-08
LRRIQ4	0.238757	1.11775	2.22699	0.000610145	0.00135104
CXCR5	0.288923	0.124155	-1.21854	0.0330825	0.0475515
PI3	497.795	1371.56	1.46219	0.00535096	0.00945304
LRRC45	12.9501	37.3954	1.5299	8.79598e-10	2.23293e-08
BCL2L12	14.9002	40.5706	1.4451	3.00877e-09	4.57561e-08
GOLM1	37.6236	75.677	1.00822	0.000385162	0.000887608
CXCR2	9.90723	2.22137	-2.15704	0.000228669	0.000560631
LRRC4	4.65012	1.82187	-1.35185	1.54279e-05	5.02419e-05
GOLGA8B	4.06833	8.53785	1.06944	0.00147873	0.00299651
CXCR1	2.33325	0.833568	-1.48497	0.000140216	0.000363098
LRRC26	0.149659	0.598034	1.99855	0.00466727	0.00840629
GOLGA8A	8.40249	20.1437	1.26144	0.00103095	0.00217098
VLDLR	13.2402	5.77003	-1.19827	0.00631936	0.010989
PHLDA1	134.338	51.7115	-1.37731	0.00791349	0.0133437
CXCL5	0.967431	14.9812	3.95285	0.00289662	0.00543897
BCL2	10.6451	3.8777	-1.45692	6.39089e-10	1.80739e-08
SLC24A3	32.9761	7.16556	-2.20227	3.68735e-10	1.32089e-08
LRP8	1.34973	5.52899	2.03435	2.20493e-07	1.21724e-06
SLC24A2	0.0373069	0.317484	3.08917	9.56843e-07	4.26086e-06
GNG7	16.588	2.48196	-2.74058	4.72688e-12	1.48645e-09
GNG11	61.209	18.2247	-1.74785	1.35712e-09	2.70084e-08
SLC22A15	1.77804	3.60068	1.01798	0.00166043	0.00333742
CXCL12	72.0408	19.8032	-1.86308	2.10825e-09	3.5487e-08
VGLL1	39.358	134.318	1.77093	0.000369018	0.000857143
PGPEP1L	0.309659	0.11782	-1.3941	7.3634e-06	2.58039e-05
CXCL11	4.15893	41.0853	3.30434	0.00067835	0.00148674
VEPH1	0.208443	1.34985	2.69507	0.00132412	0.00272084
CXCL10	22.7696	168.338	2.88618	0.00282917	0.00533094
SLC18A2	0.927722	0.378649	-1.29283	6.43413e-05	0.000179443
LRIG1	21.7043	10.1557	-1.0957	6.38426e-05	0.000178207
BBC3	7.67985	16.7897	1.12843	6.71664e-06	2.38748e-05
SLC17A9	2.05917	5.39668	1.39001	0.00959428	0.015822
LRGUK	0.182594	0.679484	1.8958	3.49194e-05	0.000102813
PGGHG	19.9597	41.0626	1.04074	0.00162879	0.00327791
CUZD1	0.59115	1.19778	1.01876	0.000443817	0.0010091
VCX	0.199295	2.54996	3.6775	0.00463544	0.00836298
PGF	4.62749	13.4233	1.53643	0.00281187	0.00531077
LRFN5	7.40456	0.813753	-3.18575	1.53628e-10	7.73899e-09
CTU1	3.21137	7.98116	1.31341	9.16456e-09	9.50049e-08
BARX1	0.167428	8.81033	5.71758	1.92843e-06	7.93017e-06
SLC16A7	5.57579	2.63395	-1.08195	1.5165e-07	8.85724e-07
LRFN4	13.5056	28.8984	1.09743	0.00782594	0.0132237
CTTNBP2	5.7239	2.65995	-1.1056	1.2144e-05	4.05305e-05
LRFN1	1.17601	3.19984	1.4441	0.00356294	0.00659031
SLC16A3	23.6351	59.1608	1.32371	0.000353528	0.000825924
CTSV	1.85357	14.041	2.92127	2.88682e-06	1.13088e-05
PFKFB4	1.99092	11.2374	2.4968	1.19818e-11	2.03433e-09
PFDN2	172.602	394.774	1.19358	2.6705e-08	2.12061e-07
LPAR2	19.748	40.1522	1.02377	0.000100494	0.000269096
CTSG	40.0629	5.7057	-2.81179	4.6648e-09	6.03989e-08
LPAR1	33.1938	11.7562	-1.49749	1.42186e-09	2.79518e-08
SLC12A8	2.36175	11.766	2.3167	9.16456e-09	9.50049e-08
B4GALT3	29.6188	70.0421	1.24171	1.16253e-07	6.99254e-07
UTS2B	0.183965	0.0836139	-1.13762	4.39738e-05	0.000126808
SLC12A5	0.131893	0.365661	1.47114	0.00653838	0.0113089
GLDC	4.28451	11.5668	1.43279	0.00769624	0.0130182
B3GNT4	0.329495	1.6543	2.32789	9.36344e-08	5.80533e-07
PECAM1	85.9365	37.999	-1.17731	7.59735e-06	2.65085e-05
LMNB2	33.5315	81.084	1.2739	2.43769e-07	1.32532e-06
SLC11A1	2.0286	4.25323	1.06807	0.0104073	0.0169374
LMNB1	18.5575	63.4633	1.77392	2.78771e-08	2.18145e-07
GJB7	0.712879	3.43407	2.26819	3.34277e-06	1.28759e-05
SLAMF9	0.335694	1.65055	2.29773	0.00856773	0.0143047
PDXK	22.6139	52.6212	1.21844	1.14304e-08	1.11672e-07
AXL	64.2742	31.5292	-1.02755	1.55595e-05	5.05685e-05
USP18	4.28431	13.4553	1.65104	2.0731e-05	6.44519e-05
SLAMF8	4.97174	14.6358	1.55768	0.0301377	0.0438268
PDX1	0.12472	1.48376	3.57249	0.000386949	0.000891089
PDRG1	22.7453	50.4542	1.1494	1.24818e-08	1.19766e-07
LKAAEAR1	0.134075	0.667411	2.31553	0.000739596	0.0016057
CSTL1	0.0638998	0.485875	2.9267	3.26363e-05	9.66202e-05
AURKB	9.66332	48.6969	2.33324	1.54247e-09	2.92526e-08
SKP2	10.7263	40.2148	1.90658	6.0942e-10	1.77524e-08
GINS4	1.56163	4.85133	1.63533	6.21818e-07	2.96121e-06
AURKA	6.70905	37.0329	2.46463	1.8923e-10	8.56402e-09
PDLIM4	45.0323	21.0195	-1.09923	5.8297e-06	2.10234e-05
GINS2	6.77152	21.96	1.69733	2.0614e-08	1.73523e-07
AUNIP	2.07692	9.33986	2.16895	1.90024e-09	3.36613e-08
LINGO1	1.36818	3.39331	1.31043	0.000983986	0.00208434
GINS1	4.83949	21.3582	2.14186	2.23322e-09	3.65478e-08
CST1	0.527323	125.525	7.89508	2.64672e-09	4.16245e-08
LIN9	2.87222	6.31148	1.13581	3.66549e-07	1.8758e-06
GIMAP5	0.963393	0.481597	-1.0003	1.53822e-06	6.46581e-06
ATP8B4	1.89492	0.929469	-1.02766	3.59375e-07	1.8538e-06
UQCC3	18.3523	38.8572	1.08222	4.90098e-09	6.22077e-08
SKA3	3.23401	15.5663	2.26703	1.29526e-09	2.64299e-08
PDIA4	117.366	321.793	1.45512	8.79598e-10	2.23293e-08
CSRP1	766.016	78.0103	-3.29564	4.32852e-09	5.71932e-08
SKA1	3.28103	15.3483	2.22586	2.13268e-09	3.5487e-08
LIN28B	0.0889506	0.739261	3.05501	0.00983998	0.0161775
CSPG4	59.2148	18.0431	-1.71451	0.000215569	0.000531748
UPK2	249.606	902.061	1.85357	0.0310767	0.04505
SIX4	1.77258	5.63589	1.66879	5.2707e-07	2.55914e-06
LIN28A	0.00220897	0.773852	8.45254	0.00109491	0.00229071
SIX3	0.897853	3.19613	1.83178	0.0329073	0.0473208
PDGFRA	32.8106	8.19887	-2.00066	1.24906e-07	7.44356e-07
GGH	16.9493	57.469	1.76156	5.75348e-07	2.7603e-06
SIX1	1.66588	6.82073	2.03365	2.80867e-06	1.10834e-05
GGCT	62.2772	144.415	1.21345	4.6973e-08	3.26381e-07
CSMD2	0.120711	0.346954	1.52319	0.00687973	0.0117917
PDF	2.80561	6.15258	1.13288	7.32879e-07	3.40461e-06
GFRA3	10.5768	3.19863	-1.72538	4.74342e-10	1.56068e-08
PDE7B	10.9361	3.1772	-1.78328	1.53693e-08	1.39187e-07
LIME1	1.7642	5.26956	1.57867	1.86973e-08	1.61177e-07
GFRA1	8.5914	0.933909	-3.20154	1.8344e-11	2.56238e-09
CSF2	0.623943	4.66181	2.9014	0.00273872	0.0051817
ATP6V1B1	0.697112	5.95705	3.09513	0.00210003	0.00409838
PDE4B	13.8198	3.56085	-1.95644	7.5032e-09	8.51772e-08
LILRB5	4.67818	2.31105	-1.0174	2.05579e-05	6.39755e-05
SIK1	12.577	4.51485	-1.47804	0.00051971	0.00116681
PDE2A	19.257	3.17711	-2.5996	1.24573e-11	2.03433e-09
ATP6V0D2	0.0974549	0.941836	3.27267	5.52399e-05	0.000156085
ULBP2	2.59294	17.1958	2.7294	2.398e-08	1.96722e-07
PDE1C	6.30211	0.497145	-3.6641	8.29353e-09	8.94259e-08
ULBP1	0.128776	1.26601	3.29735	1.35553e-07	7.98975e-07
CSAG3	0.48204	5.22009	3.43685	0.00243828	0.00466806
UHRF1	2.91571	17.2798	2.56717	2.32822e-10	9.5015e-09
PDCD2L	9.6115	20.1353	1.06689	1.04891e-07	6.42907e-07
CSAG2	0.488721	2.80825	2.52259	0.00111523	0.00232568
LILRA4	1.44888	0.698511	-1.05259	0.0106212	0.0172421
CSAG1	3.0169	23.8138	2.98066	0.000945644	0.00201637
LIG1	11.4188	30.5621	1.42033	6.1671e-10	1.77524e-08
PCSK2	2.56076	0.442946	-2.53137	1.41283e-12	9.34032e-10
LHX9	0.0138098	0.162185	3.55388	0.00034419	0.000805276
CRYAB	253.757	21.4684	-3.56316	1.93912e-10	8.56402e-09
PCP2	1.39758	5.30915	1.92555	0.000110226	0.000292732
CRY2	37.1027	12.2362	-1.60037	2.00806e-11	2.58959e-09
PCOLCE2	55.0684	4.35175	-3.66156	1.28023e-09	2.64299e-08
UBE2T	18.0089	68.5005	1.9274	2.1574e-09	3.5487e-08
SHOX2	0.381545	1.99915	2.38946	0.0161103	0.0251662
LGSN	0.165032	0.455057	1.46331	0.0219891	0.0333144
UBE2S	20.805	58.873	1.50068	1.93161e-08	1.65625e-07
SHOC1	0.210983	0.840223	1.99364	0.00317679	0.00592022
SHE	4.58724	1.45704	-1.65458	3.18544e-09	4.73266e-08
PCNA	129.827	357.537	1.4615	7.07388e-08	4.59802e-07
CRISPLD2	100.151	23.8625	-2.06936	6.20534e-09	7.32821e-08
SHCBP1	4.20018	12.7353	1.60031	2.29533e-07	1.26282e-06
PCLAF	6.40308	26.6593	2.0578	4.73793e-09	6.11004e-08
UBE2C	30.9818	205.631	2.73056	8.92024e-11	5.53055e-09
PCGF2	25.2039	55.0747	1.12774	2.24767e-08	1.86766e-07
GBX2	0.0213309	0.25718	3.59176	0.000195709	0.000489121
PCGF1	10.33	21.4276	1.05263	7.03896e-11	4.53872e-09
LDB3	6.54581	1.04197	-2.65126	6.21084e-11	4.35299e-09
ATAD5	1.40285	4.96503	1.82344	1.69254e-09	3.11815e-08
LDB2	14.3561	4.79605	-1.58174	1.16595e-09	2.53988e-08
LCTL	0.0896885	0.278171	1.63298	2.35891e-06	9.42397e-06
CREM	27.433	10.8241	-1.34166	9.07733e-08	5.64967e-07
ATAD2	9.13073	27.1429	1.57177	8.44226e-08	5.33683e-07
SH3D19	47.6405	16.9665	-1.4895	2.33047e-05	7.14884e-05
LCT	0.00427431	0.0638361	3.90061	5.10646e-06	1.87508e-05
ASPSCR1	6.43651	14.2105	1.1426	3.70187e-07	1.88842e-06
CREB5	4.46738	1.13338	-1.97879	4.52873e-09	5.91118e-08
LCN12	0.326676	1.32849	2.02385	0.000264763	0.00063559
CREB3L4	11.11	23.9133	1.10595	3.5495e-05	0.000104317
ASPM	1.79519	9.71951	2.43675	6.34587e-09	7.43967e-08
TYMS	19.3627	60.9922	1.65535	4.00577e-07	2.04022e-06
LCN10	0.544473	0.0843306	-2.69073	1.18087e-10	6.4822e-09
ASPHD1	3.03322	6.0824	1.00379	0.000574917	0.00127918
TYMP	45.5208	156.295	1.77967	0.000443829	0.0010091
SGO2	2.31554	6.37061	1.46008	3.19095e-07	1.67824e-06
GALR3	0.0641291	0.167124	1.38187	0.0259188	0.0383664
SGO1	1.57981	8.27283	2.38863	1.25068e-09	2.63541e-08
GALR1	0.0410641	0.0107126	-1.93857	2.84005e-06	1.11663e-05
TXNRD1	108.057	53.2126	-1.02196	0.00735975	0.0125478
CPXM2	75.2185	10.338	-2.86312	7.39975e-07	3.41788e-06
GALNT17	19.1368	1.81597	-3.39754	5.21896e-10	1.63759e-08
SGCB	54.8147	18.666	-1.55415	0.000115866	0.000305939
GALNT16	2.74708	0.966652	-1.50683	1.23633e-07	7.38132e-07
GALNT14	4.62361	17.0155	1.87976	0.000213982	0.000528642
CPT1B	1.13888	3.0298	1.41161	1.10463e-05	3.73304e-05
ASF1B	11.1784	52.5644	2.23338	9.22026e-10	2.32235e-08
TUBB8	0.120213	0.500368	2.05739	0.000112071	0.000297134
TUBB3	0.883318	4.94081	2.48374	8.1491e-06	2.82806e-05
PCDH18	15.0778	3.93388	-1.9384	3.3401e-06	1.28759e-05
CPNE9	0.126073	0.31393	1.31619	0.00490149	0.00876538
PBXIP1	291.767	126.404	-1.20678	2.43769e-07	1.32532e-06
ASB2	36.6354	3.38343	-3.43668	3.30837e-10	1.226e-08
TUBA3E	0.122772	1.78668	3.86323	0.00776304	0.0131243
LAMP3	9.03237	18.9107	1.06602	0.02675	0.0394339
TTYH3	24.2644	74.2402	1.61336	2.10825e-09	3.5487e-08
PBK	6.15434	21.8994	1.83122	2.74844e-07	1.47437e-06
ARX	0.012083	0.389514	5.01062	0.000211062	0.000522228
SETD7	29.7796	13.0002	-1.19579	0.000141788	0.000366286
GAD1	0.623724	1.92124	1.62306	0.0204349	0.0311353
TTK	2.7646	14.564	2.39726	1.13897e-09	2.53988e-08
CPEB2	17.523	5.68811	-1.62323	1.06989e-08	1.0679e-07
LAIR2	0.522755	1.37832	1.3987	0.0210815	0.03209
CPE	63.82	30.8079	-1.05071	5.1466e-06	1.88553e-05
GABRD	1.04296	3.41468	1.71106	1.94235e-06	7.97725e-06
TSTA3	45.0376	100.579	1.15913	2.6137e-08	2.08063e-07
SERPINF1	225.02	100.196	-1.16722	3.46366e-06	1.32623e-05
PASK	2.63366	5.30173	1.00939	7.20716e-06	2.53944e-05
CPA3	62.3287	13.2627	-2.23252	3.20415e-08	2.44213e-07
TSSK6	1.51685	3.24597	1.09757	8.22533e-07	3.75616e-06
GABRA3	1.89644	5.7868	1.60947	0.00484266	0.00868339
PARVA	69.9299	22.8599	-1.61309	6.53765e-05	0.000181858
TSPAN7	38.276	15.6705	-1.28839	1.73223e-09	3.1552e-08
SERPINA1	7.07201	51.111	2.85344	0.00191033	0.00376001
PARPBP	2.02184	6.68752	1.7258	1.10588e-08	1.09367e-07
PAQR6	3.01338	7.97316	1.40377	0.000399108	0.000915819
TSLP	5.59008	1.29329	-2.11182	1.86973e-08	1.61177e-07
SERINC1	245.34	118.835	-1.04583	1.08493e-06	4.73959e-06
PAQR4	3.96727	18.8089	2.2452	3.04333e-09	4.60642e-08
CORT	0.482866	1.0369	1.10258	0.000220397	0.000542826
ARID5A	87.3328	22.857	-1.93389	7.05144e-07	3.28999e-06
PANX2	4.77599	13.542	1.50357	0.0059349	0.0103877
TSC22D3	159.048	62.9336	-1.33755	4.13694e-09	5.58054e-08
PAMR1	48.4706	6.63951	-2.86796	1.67428e-10	8.05654e-09
ARID3A	3.03001	12.4452	2.0382	0.00129845	0.00267318
TSC22D1	183.797	63.388	-1.53583	1.63372e-10	8.05654e-09
PAM	63.5106	28.6827	-1.14682	8.66313e-06	2.98716e-05
KREMEN2	0.732457	4.49962	2.61899	1.94211e-08	1.66084e-07
ARHGEF39	1.54762	5.3334	1.785	2.13268e-09	3.5487e-08
TSACC	0.454727	1.9383	2.09172	1.18659e-09	2.55038e-08
FZD2	4.21541	17.3625	2.04223	3.55839e-07	1.84145e-06
PALLD	352.592	44.4905	-2.98643	1.66176e-07	9.58411e-07
FYN	31.6661	12.5547	-1.33471	2.33047e-05	7.14884e-05
ARHGEF15	11.058	4.9055	-1.17262	8.71233e-07	3.95613e-06
KPNA2	54.6097	172.315	1.65782	3.48978e-08	2.58645e-07
TRPS1	8.09394	3.45514	-1.2281	6.5991e-06	2.35609e-05
SEMA3A	8.8335	2.66992	-1.72619	2.23524e-05	6.8961e-05
PAFAH1B3	47.0749	152.97	1.70022	8.96362e-09	9.3827e-08
KNTC1	2.92558	10.1744	1.79815	8.00377e-10	2.16842e-08
FXYD6	81.5018	8.40716	-3.27714	1.29526e-09	2.64299e-08
ARHGAP8	0.535497	1.43062	1.41769	2.21652e-05	6.84488e-05
KNOP1	4.04894	9.47556	1.22667	3.33401e-09	4.86373e-08
COLEC12	23.9685	6.11128	-1.97159	3.3085e-08	2.48639e-07
TRPM6	0.74077	0.343294	-1.10958	4.86777e-05	0.000138516
KNL1	1.692	6.22158	1.87855	3.48978e-08	2.58645e-07
SELP	16.8912	5.10225	-1.72707	1.26192e-07	7.50631e-07
PACSIN1	0.956808	2.61834	1.45235	0.00294398	0.00552146
TRPM2	3.5748	10.2744	1.52312	2.96354e-05	8.86313e-05
TROAP	3.37883	23.7234	2.81172	4.9537e-11	3.85074e-09
SELE	46.8257	8.06089	-2.53829	1.1533e-05	3.88125e-05
SEC61G	62.1568	148.022	1.25183	8.44226e-08	5.33683e-07
PABPC1L	5.7106	29.8731	2.38713	1.8568e-09	3.30736e-08
COL6A2	927.553	383.433	-1.27446	4.26375e-06	1.59285e-05
ARHGAP11A	4.78019	13.5347	1.50152	3.56496e-08	2.62407e-07
TRIT1	24.2422	50.0325	1.04535	1.03457e-06	4.5442e-06
PABPC1	994.897	2011.6	1.01572	0.00110895	0.00231409
ARHGAP10	22.4744	8.24268	-1.4471	8.38467e-07	3.8181e-06
TRIP13	6.05138	28.9935	2.26039	1.08176e-08	1.07642e-07
P4HB	334.45	685.172	1.03468	5.18493e-09	6.35598e-08
AQP9	1.76677	4.64783	1.39544	0.0332623	0.0477886
SCX	3.29383	9.94653	1.59443	9.31561e-07	4.17713e-06
COL4A4	5.91923	1.38997	-2.09035	1.22717e-06	5.30347e-06
P2RY14	12.2234	1.509	-3.01798	1.01295e-09	2.43714e-08
KLRB1	15.0256	3.71711	-2.01517	0.000385162	0.000887608
FSTL1	203.861	91.0639	-1.16263	0.000970936	0.00206076
TRIM67	0.0127581	0.0810434	2.66728	0.00019034	0.000478671
TRIM59	1.8588	4.58971	1.30404	4.64793e-08	3.25052e-07
KLK2	0.0198105	1.78623	6.4945	0.00614727	0.0107071
FSD1	0.723283	5.34933	2.88672	0.000109384	0.00029097
COL2A1	0.0248717	2.54037	6.67439	0.000101809	0.000272165
FSCN1	88.9334	264.069	1.57012	0.000235497	0.000573445
APOLD1	55.563	11.0252	-2.33332	1.49918e-10	7.67201e-09
P2RX1	92.6781	4.4694	-4.37408	1.67303e-09	3.11815e-08
FRY	15.7293	6.3319	-1.31274	2.83449e-06	1.1158e-05
TRIM24	12.0517	27.0302	1.16534	0.000566996	0.0012633
TRIM17	1.44588	7.84182	2.43924	6.90924e-05	0.000190714
KLHL4	1.20999	0.51883	-1.22166	0.00100228	0.00211892
KLHL35	0.407174	1.89057	2.2151	3.03631e-07	1.61004e-06
COL14A1	99.1827	14.0339	-2.82117	4.65114e-11	3.74882e-09
APOD	169.426	71.5491	-1.24365	9.49524e-07	4.23412e-06
SCHIP1	0.79492	0.372971	-1.09175	0.00177004	0.00352913
OTUD7A	0.508156	0.231273	-1.13567	5.2707e-07	2.55914e-06
APOC1	18.4544	105.606	2.51666	3.64171e-08	2.66838e-07
OTP	0.00739064	0.0661681	3.16236	0.000173134	0.000440905
FRMD3	5.8508	2.14666	-1.44654	8.02149e-09	8.76654e-08
COL11A2	0.367727	1.06125	1.52906	0.00740108	0.0125916
KLHL21	50.1123	23.3245	-1.10332	0.000190035	0.000478276
APOBEC3A	27.2413	9.20141	-1.56587	0.0223412	0.0336953
SCG5	2.3954	6.61026	1.46444	0.00150769	0.00304942
KLHL17	4.65071	12.2352	1.39551	1.34783e-08	1.25228e-07
COA6	30.3053	62.874	1.05289	4.95653e-09	6.26661e-08
OSBPL1A	24.2226	11.1767	-1.11586	8.40606e-05	0.000228701
APLN	1.94692	9.35951	2.26524	3.75794e-05	0.000110242
TREM2	5.72599	23.5935	2.04279	0.000233772	0.000570107
OSBPL10	22.9398	6.16798	-1.89498	6.27875e-07	2.98565e-06
KLF9	95.5076	16.4052	-2.54146	3.99687e-11	3.57942e-09
CNTN3	5.37833	2.45294	-1.13265	2.63884e-05	7.98088e-05
CNR2	0.987279	0.39405	-1.32508	0.00262285	0.00500064
ORC6	2.63532	11.6877	2.14893	9.43982e-10	2.34107e-08
KLF12	6.36272	2.88397	-1.14159	0.000215569	0.000531748
ORC1	2.36063	11.3103	2.2604	3.14932e-09	4.70065e-08
KLF1	0.0794616	0.202727	1.35121	0.00681197	0.0117192
TRAIP	3.2592	10.4399	1.67952	3.00877e-09	4.57561e-08
SBK1	2.32974	15.7695	2.7589	1.87425e-05	5.94158e-05
KISS1R	0.130935	1.09948	3.0699	0.000263252	0.000633376
FOXM1	8.65917	40.9051	2.23998	7.75814e-09	8.59527e-08
CNN1	2368.27	103.825	-4.5116	6.36845e-11	4.36849e-09
SBDS	243.901	117.037	-1.05933	8.0152e-08	5.10692e-07
KISS1	2.60276	27.2413	3.38768	0.00608706	0.0106079
CNIH2	1.00132	5.10319	2.3495	8.22533e-07	3.75616e-06
AP1S1	69.7175	140.379	1.00973	1.87651e-07	1.05582e-06
OR51E1	0.457315	0.931929	1.02703	0.00748436	0.0127266
CNGB3	0.133748	0.620243	2.21332	4.82606e-07	2.38662e-06
SASS6	3.30952	8.19548	1.30821	9.96209e-08	6.14107e-07
OR2B6	0.0793666	1.63946	4.36854	9.29679e-09	9.5455e-08
FOXI2	0.90752	0.312632	-1.53746	9.43945e-07	4.22091e-06
CNGB1	0.0915567	1.23496	3.75365	2.1392e-07	1.18512e-06
AOX1	20.5851	1.83819	-3.48524	3.26281e-11	3.48072e-09
OR1L8	0.27106	0.128052	-1.08188	0.000123908	0.000324779
TRAF2	14.4275	30.2477	1.06801	4.6973e-08	3.26381e-07
SARS2	4.75828	9.75783	1.03612	1.59561e-07	9.23565e-07
OR1J4	0.0265971	0.168485	2.66328	0.00180381	0.00357732
FOXH1	0.214471	1.45166	2.75885	7.01627e-06	2.47868e-05
CMTM1	0.771467	1.9609	1.34584	2.84383e-05	8.54475e-05
SAPCD2	4.09182	25.733	2.6528	4.85884e-10	1.56649e-08
FOXE3	0.0422628	0.28031	2.72956	0.00594279	0.0103959
CMA1	22.2499	2.58042	-3.10812	5.00619e-09	6.28615e-08
TPX2	17.5434	102.677	2.54912	1.16595e-09	2.53988e-08
OPCML	0.185427	0.0658292	-1.49405	2.25848e-07	1.24467e-06
SAMD10	10.5482	22.0884	1.06629	0.000264763	0.00063559
KIFC2	9.80053	33.3435	1.76647	1.19283e-06	5.1759e-06
TPST1	54.0166	26.5064	-1.02706	6.69452e-05	0.000185263
ONECUT2	0.328595	1.87641	2.51359	0.00300737	0.00563085
KIFC1	10.0943	46.6516	2.20839	2.84166e-09	4.40457e-08
ANO9	8.03626	16.1363	1.00571	0.000628964	0.00138889
TPSB2	75.5065	17.1144	-2.14139	2.1574e-09	3.5487e-08
OLR1	3.91965	27.8436	2.82855	0.00691863	0.0118458
KIF4B	0.00964165	0.0337796	1.8088	0.000529515	0.00118717
CLSPN	1.49316	5.91803	1.98675	2.58856e-07	1.39557e-06
ANO7	0.518017	1.32988	1.36022	6.95777e-06	2.46504e-05
TPSAB1	86.3057	16.7137	-2.36843	2.47661e-09	3.9333e-08
KIF4A	4.18755	22.7169	2.43959	1.23615e-09	2.62194e-08
FOXD4	0.437458	0.880304	1.00886	0.0120901	0.0194215
ANO5	5.12947	0.972239	-2.39943	5.75317e-07	2.7603e-06
TPM2	1529.27	182.168	-3.06949	3.66549e-07	1.8758e-06
SAC3D1	10.5481	31.6868	1.58689	3.14932e-09	4.70065e-08
OLFML3	118.997	34.9921	-1.76582	7.75814e-09	8.59527e-08
KIF3C	6.77673	16.1899	1.25644	1.41682e-05	4.65631e-05
CLPSL2	0.0222668	0.733428	5.04169	1.22483e-05	4.08361e-05
TPM1	511.561	50.5273	-3.33977	6.71896e-07	3.16232e-06
S1PR5	3.95242	17.9718	2.18493	5.8297e-06	2.10234e-05
KIF2C	7.37199	41.6486	2.49814	2.62896e-10	1.03363e-08
CLPSL1	0.0685549	1.10434	4.00978	1.27481e-05	4.23273e-05
S1PR1	46.2897	13.1193	-1.819	8.67023e-09	9.16486e-08
OIP5	2.61634	11.5689	2.14462	5.06948e-09	6.28615e-08
KIF26B	0.759194	5.32672	2.81071	7.85031e-08	5.01176e-07
FOSL1	238.576	65.935	-1.85533	0.00126492	0.0026125
S100B	18.1741	8.26281	-1.13718	2.191e-06	8.84079e-06
KIF24	1.14591	3.58255	1.6445	3.103e-08	2.38192e-07
FOSB	882.296	65.662	-3.74813	3.52119e-11	3.5476e-09
ANKRD55	0.381977	0.159069	-1.26384	0.000182981	0.000462329
KIF23	4.37245	17.2503	1.98011	1.33314e-08	1.24581e-07
TP63	31.287	63.1005	1.01209	0.0165296	0.0257695
CLN6	19.7981	42.8141	1.11272	7.84498e-09	8.66171e-08
ANKRD34B	0.0385562	0.638444	4.04952	0.00948807	0.0156789
KIF20A	7.29349	32.2787	2.1459	8.02149e-09	8.76654e-08
ODC1	257.141	95.53	-1.42853	4.92175e-06	1.81138e-05
FLVCR2	1.89367	4.58949	1.27715	5.06712e-05	0.000143806
KIF18B	2.31738	18.4402	2.99229	5.27548e-11	3.95538e-09
CLIC2	18.0024	8.86936	-1.02129	1.52388e-06	6.43063e-06
ANKLE1	0.477483	1.33853	1.48713	0.00376035	0.00691973
OCIAD2	40.0726	96.2157	1.26366	5.01961e-07	2.45946e-06
KIF18A	1.34329	6.40449	2.25331	6.20534e-09	7.32821e-08
RXRG	2.38186	0.23872	-3.3187	1.17728e-12	9.34032e-10
OAS3	20.0808	56.9516	1.50392	6.64184e-05	0.000184121
KIF15	2.25163	10.0125	2.15276	6.78631e-09	7.87017e-08
CLEC9A	0.842731	0.245783	-1.77769	2.29329e-06	9.21249e-06
OAS2	22.3574	57.8376	1.37126	0.00373793	0.00689028
KIF14	1.43346	6.45711	2.17139	1.67705e-08	1.47727e-07
FLAD1	21.7776	48.1687	1.14525	5.95096e-10	1.76017e-08
ANGPTL2	108.842	39.4336	-1.46473	3.16509e-05	9.4222e-05
TOPBP1	11.9906	25.4719	1.087	1.10573e-06	4.8174e-06
OAS1	38.3151	82.913	1.11368	0.00164982	0.00331817
FKBP6	0.0180881	0.0569645	1.65502	0.0342491	0.0490534
CLEC5A	0.462513	2.37238	2.35877	4.14256e-05	0.000119889
TOP2A	19.7586	91.2267	2.20697	1.26196e-08	1.20372e-07
RUNX2	3.61023	7.73389	1.0991	0.0106342	0.0172544
NXPH4	0.8304	14.7725	4.15296	3.14932e-09	4.70065e-08
KIF13A	34.5464	16.0173	-1.1089	0.000191454	0.000480723
KIF11	7.89914	27.7009	1.81017	2.72849e-08	2.15077e-07
TONSL	4.91656	17.3737	1.82118	2.41472e-10	9.73134e-09
NUSAP1	14.5007	60.8	2.06794	1.2759e-08	1.21342e-07
RTKN2	1.31105	4.53495	1.79036	5.88168e-06	2.11399e-05
NUP85	18.0587	37.5424	1.05583	5.15793e-10	1.63759e-08
TNFSF8	2.69466	1.31002	-1.04052	2.38935e-05	7.31583e-05
FGL2	156.137	14.6977	-3.40915	1.79346e-09	3.23023e-08
RTBDN	0.20897	0.714963	1.77457	0.000195135	0.000488064
NUP210L	0.171176	0.0818713	-1.06405	0.0196252	0.0299721
KHDC4	12.4249	29.58	1.25138	2.55807e-08	2.06181e-07
CLEC14A	37.0114	18.3043	-1.01579	5.10085e-06	1.87508e-05
AMOTL2	56.8084	28.353	-1.0026	0.002222	0.00431291
NUP210	10.4759	37.2136	1.82875	4.52771e-05	0.000129985
CLEC10A	15.5361	4.49435	-1.78944	2.97294e-08	2.30403e-07
AMIGO3	0.0141234	0.0540952	1.93741	6.12697e-05	0.000171768
NUP155	9.34296	18.8578	1.01321	2.55373e-05	7.75989e-05
CLDN9	0.421766	7.60021	4.17152	6.55632e-05	0.000182221
AMH	0.537968	4.7747	3.14982	6.20297e-06	2.22451e-05
RSAD2	4.23837	19.6286	2.21138	0.00719651	0.0122759
NUP107	10.1028	24.857	1.29889	2.69412e-07	1.44764e-06
FGF9	3.25574	0.518924	-2.64939	9.1135e-09	9.50049e-08
CLDN5	59.0986	10.9236	-2.43568	4.80109e-10	1.56351e-08
NUF2	3.38994	22.3757	2.7226	2.86171e-10	1.07281e-08
KDM6B	61.4521	26.4007	-1.21889	3.01275e-05	8.99362e-05
FGF7	26.5645	4.92275	-2.43196	1.96724e-09	3.46577e-08
RRM2	17.4433	60.7737	1.80078	1.78395e-07	1.02158e-06
NUDT8	11.9708	25.0311	1.0642	1.53824e-06	6.46581e-06
ALPK3	6.12213	2.61896	-1.22504	0.0135065	0.0214507
ALOXE3	0.42278	1.47544	1.80317	0.00387411	0.00710879
NUDT1	18.6377	41.9495	1.17043	2.29674e-08	1.89864e-07
KCP	0.908822	2.88958	1.66879	0.000437607	0.000997769
TNFRSF25	6.88089	16.2362	1.23855	3.89623e-06	1.4709e-05
CKS2	60.0634	224.991	1.90531	1.50703e-09	2.92526e-08
ALKBH6	1.39825	3.67003	1.39217	1.34139e-09	2.68612e-08
KCNT2	0.957505	0.379607	-1.33477	2.50295e-08	2.03828e-07
CKS1B	17.3551	51.7245	1.57549	1.5538e-08	1.39743e-07
NTN3	0.0402829	0.150687	1.90332	0.0236226	0.0353244
KCNQ3	0.164463	0.440322	1.4208	0.0102954	0.0167639
NTN1	13.7502	4.94302	-1.47598	4.50281e-08	3.16966e-07
KCNN2	3.78678	0.812131	-2.22119	0.000351005	0.000820623
TNFRSF13B	3.08586	0.568388	-2.44073	0.0291943	0.0425894
FERMT1	18.0169	43.3398	1.26635	9.37317e-05	0.000252457
CKAP2L	2.33231	11.3073	2.27743	2.90739e-09	4.48489e-08
NT5DC3	25.4819	4.16348	-2.61361	0.0180235	0.027816
FEN1	25.5561	78.5179	1.61935	4.84848e-08	3.34007e-07
CKAP2	12.0027	30.1824	1.33035	4.29131e-07	2.16175e-06
NT5DC2	31.887	73.1408	1.19771	3.16265e-06	1.227e-05
KCNK9	0.0989898	0.537043	2.43969	0.000360832	0.000839945
CITED4	28.3581	67.5226	1.25161	0.00465333	0.00838589
CIT	2.31943	7.40485	1.6747	1.01698e-07	6.25711e-07
TNFAIP6	30.7987	10.8787	-1.50137	0.00180419	0.00357732
KCNJ3	1.62189	0.201607	-3.00805	4.51019e-10	1.51467e-08
CIPC	29.7784	13.9752	-1.09139	4.27887e-05	0.000123723
ALDH1B1	287.468	50.5602	-2.50733	0.000179028	0.000453407
TNFAIP3	104.922	38.5385	-1.44495	5.10789e-05	0.000144709
KCNJ15	11.0906	22.5606	1.02447	0.0271383	0.0399516
CIP2A	3.02613	10.3167	1.76943	5.111e-08	3.47634e-07
TNFAIP2	146.333	349.878	1.2576	0.00394412	0.0072208
FCRLB	2.80403	23.574	3.07163	1.63724e-05	5.28374e-05
KCNIP1	0.418529	0.173682	-1.26888	1.02168e-06	4.5073e-06
CHTF18	4.98194	17.6047	1.82118	1.93912e-10	8.56402e-09
AKT3	26.1071	7.79296	-1.7442	6.65762e-06	2.37173e-05
TMSB15A	2.49847	14.0616	2.49264	0.00159769	0.00321934
KCNH2	21.3666	3.8547	-2.47067	8.11119e-09	8.83462e-08
TMPRSS3	0.814987	4.81803	2.56359	0.0177966	0.0275185
NRTN	6.0595	3.00324	-1.01268	0.00908422	0.0150656
TMEM97	71.8699	159.226	1.14762	0.0168709	0.0262382
NRP2	28.8272	9.72738	-1.56731	0.000532596	0.00119242
CHRNB2	0.0509246	0.516668	3.3428	0.0277898	0.0408175
KCNG1	3.31656	25.5199	2.94386	0.00189826	0.00374082
CHRNA5	1.99654	4.81155	1.269	3.04941e-06	1.18736e-05
TMEM8B	20.9833	9.94933	-1.07657	1.83894e-07	1.03831e-06
RNFT2	0.582694	2.7381	2.23236	7.6091e-08	4.8868e-07
FCN1	5.98256	2.02304	-1.56424	1.62341e-05	5.24438e-05
NRG2	4.44119	1.19752	-1.89089	5.54684e-09	6.69775e-08
FCMR	19.9001	9.19225	-1.11428	0.00269348	0.00510811
CHRM3	11.2174	1.27928	-3.13234	0.000321982	0.000756611
AIM2	8.28635	34.9641	2.07707	0.0247588	0.0368185
RNF207	4.90509	10.1002	1.04204	0.000282691	0.000674608
FCGR3A	14.4281	58.9545	2.03072	0.0149896	0.0235969
KBTBD12	2.35495	1.05305	-1.16112	9.22721e-05	0.000249194
CHIT1	0.211199	2.59857	3.62104	0.0038974	0.00713938
NR4A3	73.8572	5.35256	-3.78644	4.72688e-12	1.48645e-09
KBTBD11	4.49827	1.74989	-1.3621	1.41361e-06	6.02839e-06
NR4A2	102.681	13.9437	-2.88049	7.21709e-11	4.56233e-09
CHI3L1	22.2562	86.859	1.96447	0.00352037	0.00651905
FCGR1A	1.09757	4.00662	1.86807	0.00672609	0.0115962
AHNAK	329.54	125.149	-1.39681	7.39975e-07	3.41788e-06
TMEM270	0.827814	1.84609	1.1571	0.0064627	0.0111993
FCER2	5.61486	2.13666	-1.39389	1.00907e-06	4.47488e-06
CHEK1	3.78977	11.8156	1.64051	1.60551e-08	1.43384e-07
CHD5	0.725707	0.144332	-2.33	6.30136e-10	1.79784e-08
RNF128	40.4208	82.4298	1.02807	0.0252442	0.0375057
NR2C2AP	27.0717	56.2507	1.05509	3.73556e-09	5.16887e-08
KANK2	192.102	29.0641	-2.72456	5.38727e-08	3.61845e-07
FCER1A	17.089	3.88753	-2.13614	9.43232e-10	2.34107e-08
TMEM255A	2.99793	0.953532	-1.65261	1.80188e-07	1.0265e-06
CHAF1B	3.43202	12.5172	1.86678	7.01754e-09	8.08019e-08
TMEM223	14.6951	30.9841	1.07619	9.77875e-10	2.38839e-08
FBXW9	10.3048	22.4432	1.12295	2.81778e-08	2.19965e-07
CHAF1A	14.6709	33.2726	1.18137	1.21124e-07	7.25842e-07
RNASEH2A	23.0978	68.2692	1.56348	4.79169e-09	6.13032e-08
FBXO5	3.91922	9.01539	1.20182	1.79688e-05	5.72445e-05
CHAD	1.18327	2.80553	1.24549	0.0288091	0.04218
TMEM213	0.0119854	0.122093	3.34864	0.00845759	0.0141428
NPR1	17.4209	4.85176	-1.84424	8.67023e-09	9.16486e-08
CH25H	50.9555	6.0878	-3.06524	3.69338e-09	5.15474e-08
RNASE3	0.0780335	0.355467	2.18755	0.0192046	0.0294135
FBXO43	0.423184	0.992309	1.2295	2.75139e-05	8.29793e-05
CGB5	0.0385457	11.5591	8.22824	0.000162356	0.000415899
RNASE2	1.33136	3.55014	1.41498	0.0317363	0.0458693
FBXO41	2.59594	7.54548	1.53936	6.59024e-07	3.11082e-06
AFF3	8.58991	0.688614	-3.64087	9.8585e-12	2.03433e-09
FBXO30	14.82	5.83535	-1.34466	0.000187225	0.000471942
CFP	5.96673	1.68138	-1.8273	5.55992e-08	3.72665e-07
NPIPB15	1.91289	8.78002	2.19847	0.00282895	0.00533094
RMI2	10.4047	32.708	1.65241	4.50719e-07	2.2529e-06
NPFFR1	0.259489	0.126398	-1.0377	0.00317176	0.00591768
TMEM160	20.9973	43.9246	1.06482	6.04695e-08	3.98678e-07
RLN2	0.305939	1.53403	2.32602	0.000570157	0.00126947
FBXL8	3.03051	6.84081	1.1746	1.82043e-07	1.03329e-06
ITM2A	77.8802	20.0545	-1.95733	4.36669e-11	3.6098e-09
FBXL6	9.65218	32.5232	1.75254	1.26199e-11	2.03433e-09
ADRB2	8.57069	4.07816	-1.07149	3.93157e-06	1.48077e-05
RIPPLY3	1.90838	8.8341	2.21074	9.08835e-06	3.10719e-05
NPB	0.0225646	0.061872	1.45522	0.0022673	0.00438763
TMEM145	0.213082	1.77292	3.05665	5.89478e-07	2.81994e-06
ITIH6	0.0329349	0.23781	2.85212	1.34267e-05	4.43068e-05
ADGRL4	26.9365	12.4715	-1.11093	1.37426e-06	5.89964e-06
TMEM132A	7.02785	37.8016	2.42729	4.1086e-10	1.42432e-08
FBN2	0.936545	8.72131	3.21913	0.00100386	0.00211949
CEP72	2.98241	6.74195	1.17669	4.79139e-06	1.77353e-05
TMEM119	54.8754	16.9486	-1.69499	1.16328e-05	3.90667e-05
RIBC2	1.55691	6.1681	1.98614	1.76598e-07	1.01308e-06
ITGB4	131.53	273.435	1.0558	0.00183895	0.00364176
FBN1	41.4659	13.773	-1.59008	0.000637687	0.0014043
RHPN1	6.766	28.5282	2.07601	1.45403e-06	6.17627e-06
FBLN5	70.0536	13.0603	-2.42327	1.23615e-09	2.62194e-08
FBLN1	708.166	333.51	-1.08636	1.2786e-05	4.24095e-05
CEP55	9.12464	34.17	1.90489	8.96362e-09	9.3827e-08
TMEFF2	0.56448	0.25222	-1.16224	2.27359e-09	3.70204e-08
CEP152	1.31209	3.02842	1.2067	6.15817e-07	2.93698e-06
ADGRE2	1.07752	3.19307	1.56723	0.00101732	0.00214369
RHOJ	23.6364	6.5741	-1.84614	6.78161e-10	1.88482e-08
CEP131	11.5665	28.9132	1.32178	3.65166e-09	5.11867e-08
TMC6	15.089	39.8328	1.40046	1.4712e-08	1.34749e-07
RHOB	1250.01	289.162	-2.11199	4.36669e-11	3.6098e-09
FASN	48.7173	146.543	1.58881	6.5752e-08	4.30863e-07
CENPW	31.8082	77.8081	1.29052	1.82746e-05	5.81038e-05
ITGA9	17.2645	3.7556	-2.20069	9.65828e-08	5.97664e-07
CENPO	3.20458	9.30464	1.53782	1.34783e-08	1.25228e-07
RHEBL1	1.50308	5.91921	1.97748	5.85965e-08	3.90321e-07
CENPN	7.20299	14.5408	1.01344	2.93922e-05	8.79856e-05
RHBG	1.28864	11.041	3.09896	0.000901962	0.00193094
CENPM	8.85823	27.9758	1.65909	2.0614e-08	1.73523e-07
ADCYAP1	5.11132	0.784566	-2.70373	6.62012e-08	4.32926e-07
RHBDD3	14.8867	31.7477	1.09263	8.29353e-09	8.94259e-08
FANCI	6.95268	22.1036	1.66864	4.27983e-09	5.67826e-08
CENPL	2.35104	5.87716	1.32182	1.97369e-07	1.10281e-06
ADCY9	14.0312	5.40838	-1.37537	1.69366e-05	5.44946e-05
TM4SF19	0.15035	2.87547	4.2574	5.21724e-07	2.5458e-06
FANCG	10.3379	26.2314	1.34335	2.69935e-08	2.13825e-07
CENPK	1.75242	7.57528	2.11195	4.27983e-09	5.67826e-08
ADCY4	5.86099	2.68762	-1.12482	8.96613e-07	4.04857e-06
FANCE	9.15711	18.8672	1.04292	6.2839e-05	0.000175862
CENPI	1.36996	5.66734	2.04854	1.43937e-08	1.32966e-07
TLX3	0.335751	1.47279	2.13309	0.0158217	0.0247858
RGS20	0.373296	3.50581	3.23135	1.44721e-06	6.15543e-06
ISL2	0.736351	2.85933	1.95721	2.94114e-08	2.28488e-07
FANCD2	3.44427	11.8423	1.78168	1.17967e-09	2.55038e-08
CENPH	7.03289	20.2207	1.52364	1.11814e-08	1.09905e-07
ADCK5	9.89914	22.0996	1.15865	4.36209e-08	3.07733e-07
RGS2	438.637	64.652	-2.76226	2.7301e-11	3.14352e-09
FANCB	0.594789	2.44437	2.03901	1.69254e-09	3.11815e-08
CENPF	6.7807	24.0663	1.82751	4.00737e-08	2.87745e-07
ISG15	111.267	629.554	2.50031	6.04695e-08	3.98678e-07
FANCA	1.59626	7.51163	2.23443	2.19073e-10	9.17261e-09
CENPE	2.14166	8.64306	2.01281	1.04653e-08	1.0511e-07
ADAT3	2.2478	4.93613	1.13487	1.93842e-05	6.10301e-05
CENPA	2.69476	18.8209	2.8041	2.66104e-10	1.03364e-08
TLR2	5.7091	13.591	1.25132	0.0145303	0.0229074
RGS13	0.847031	0.384611	-1.13901	8.83222e-09	9.30558e-08
ADARB1	44.987	7.83726	-2.52109	0.000390685	0.000898409
CEMIP	2.44709	9.87531	2.01276	0.000777491	0.00168117
RGS1	78.1194	36.2425	-1.108	1.65117e-05	5.32338e-05
FAM72D	0.274682	1.91462	2.80123	1.2933e-10	6.94935e-09
CELSR3	0.871169	6.04837	2.79552	3.48978e-08	2.58645e-07
TLL2	0.14126	0.879235	2.6379	0.00152728	0.00308517
FAM72B	0.392019	2.45789	2.64842	1.03095e-09	2.44395e-08
CELF5	0.0555965	0.456084	3.03623	2.20048e-05	6.80187e-05
ADAMTSL1	2.55402	0.9805	-1.38118	1.59561e-07	9.23565e-07
IRF9	3.27412	6.92982	1.08171	0.000119013	0.00031348
FAM72A	0.317947	1.47198	2.2109	1.15238e-09	2.53988e-08
RGL3	7.65983	18.2392	1.25166	0.0177515	0.0274621
ADAMTS20	0.0547174	0.515243	3.23518	0.000438654	0.00099945
TLCD1	17.6339	50.13	1.50732	1.72093e-06	7.15909e-06
NMB	16.9882	50.3679	1.56797	3.35318e-07	1.75783e-06
IRF7	21.4416	50.1012	1.22443	0.00025527	0.000616011
RGCC	118.469	46.6474	-1.34464	3.5592e-06	1.35797e-05
IRF4	4.43586	1.85228	-1.25991	0.000633311	0.00139562
FAM71E1	2.3576	5.12971	1.12156	0.000624644	0.0013803
TK1	36.7789	162.55	2.14393	3.56959e-09	5.06976e-08
FAM71D	0.0496349	0.110241	1.15124	0.000324262	0.000761413
IRAK3	5.13796	2.52764	-1.0234	2.86054e-06	1.12194e-05
TIPARP	94.5059	25.8515	-1.87016	3.42028e-07	1.7843e-06
RFC5	11.0208	25.5394	1.2125	7.01754e-09	8.08019e-08
IQGAP3	4.00274	21.0876	2.39734	4.41516e-10	1.49837e-08
ADAM8	15.406	44.6585	1.53545	2.61807e-05	7.9255e-05
TINAGL1	75.6556	254.627	1.75087	5.72706e-06	2.07228e-05
RFC4	11.0067	32.9601	1.58233	1.03504e-08	1.04281e-07
CDT1	7.21265	34.6354	2.26365	1.52465e-09	2.92526e-08
RFC3	8.4201	20.9397	1.31433	2.31582e-06	9.26326e-06
NLGN1	2.76627	0.383818	-2.84945	1.30838e-09	2.65297e-08
FAM43A	38.0373	11.4883	-1.72725	2.6137e-08	2.08063e-07
CDKN3	7.27638	24.5853	1.7565	1.83894e-07	1.03831e-06
ADAM33	26.4411	3.05656	-3.1128	2.46495e-11	3.05653e-09
CDKN2A	2.582	47.7757	4.20972	0.00499118	0.00890513
TIMELESS	11.3117	34.7889	1.62081	5.60951e-09	6.72307e-08
RETNLB	0.0584901	0.351625	2.58777	0.018809	0.0289176
FAM24B	1.54411	4.50665	1.54528	1.22716e-06	5.30347e-06
ADAM12	4.0032	10.6187	1.40738	0.0317414	0.0458693
INSYN1	5.7897	1.36035	-2.08951	6.56241e-09	7.63799e-08
ACVRL1	22.6999	11.3066	-1.00551	2.83449e-06	1.1158e-05
TIGD3	0.833578	2.24977	1.43239	0.000721412	0.00157151
CDK5R1	2.73686	6.59051	1.26787	0.0021266	0.00414019
CDK5	9.91302	21.7497	1.1336	1.81434e-09	3.24968e-08
TICRR	1.15618	4.89014	2.08051	1.26537e-09	2.64299e-08
NIBAN3	2.15366	0.910763	-1.24165	0.00282917	0.00533094
CDK2	23.5655	50.5805	1.10191	1.37426e-06	5.89964e-06
NHSL2	3.43947	0.695273	-2.30653	8.81546e-06	3.02673e-05
RELL2	1.28115	4.38946	1.7766	5.60951e-09	6.72307e-08
ACTL8	0.245181	1.95441	2.99481	0.00118573	0.0024568
FAM171A2	0.92808	5.55738	2.58208	7.18883e-07	3.34441e-06
ACTL6A	26.1942	61.7181	1.23645	7.75814e-09	8.59527e-08
THSD7B	0.942137	0.316568	-1.57342	6.90783e-07	3.24586e-06
INKA2	4.79271	2.18117	-1.13574	2.6137e-08	2.08063e-07
RECQL4	7.47441	35.7255	2.25692	1.12903e-10	6.38594e-09
CDK1	8.39461	47.0767	2.48748	1.4449e-10	7.51346e-09
NFE2L3	9.43095	30.6046	1.69827	2.38076e-06	9.48771e-06
INA	10.8244	40.1756	1.89204	0.0104636	0.0170033
CDIP1	29.5147	13.069	-1.17528	2.6137e-08	2.08063e-07
ACTA2	3007.68	312.452	-3.26694	9.77875e-10	2.38839e-08
THEM6	45.1662	95.4337	1.07926	0.000895947	0.00192057
RDM1	0.512791	4.12433	3.00772	8.2921e-10	2.2094e-08
FAM135B	0.5512	0.0283332	-4.28201	1.74458e-11	2.5566e-09
RCSD1	15.7348	6.02858	-1.38407	3.70187e-07	1.88842e-06
NFATC4	27.4971	9.48079	-1.5362	4.89992e-08	3.36114e-07
RCOR2	3.33536	10.6738	1.67816	0.0226735	0.0341426
ACRV1	0.257496	0.665461	1.3698	1.98791e-05	6.22841e-05
THBS1	656.343	115.545	-2.506	1.76679e-05	5.65094e-05
NFATC1	11.0364	3.94272	-1.48501	2.34187e-07	1.27969e-06
FAM111B	2.84241	14.6493	2.36564	1.82955e-08	1.59418e-07
CDH24	4.83804	14.6758	1.60094	3.03631e-07	1.61004e-06
ACP6	5.0195	10.1812	1.0203	0.00187433	0.00370045
RCC2	79.4865	202.486	1.34904	9.61057e-11	5.84613e-09
FAM110B	7.72603	2.36214	-1.70963	9.26711e-08	5.75668e-07
ACP5	32.6019	71.0442	1.12376	0.0268789	0.0395877
RCC1	25.4899	75.1524	1.55989	9.85208e-11	5.88206e-09
CDH19	4.39728	0.654181	-2.74885	3.4836e-10	1.27626e-08
FADS1	7.96598	16.7847	1.07522	0.0324942	0.0467894
RBPJL	0.0380058	0.119154	1.64854	0.0188556	0.0289754
IL6ST	81.3779	27.4892	-1.56577	3.41614e-08	2.55537e-07
FABP6	8.87421	32.2848	1.86316	0.0012898	0.00266217
CDCA8	7.70095	42.371	2.45997	4.01111e-10	1.42108e-08
RBP3	0.0381596	0.267903	2.81159	0.000679961	0.00148926
CDCA7	4.71619	18.9435	2.00601	1.02477e-06	4.5073e-06
NETO2	3.96406	10.2996	1.37754	0.000866315	0.001862
CDCA5	8.28568	34.1783	2.04439	1.86973e-08	1.61177e-07
ACAN	0.545703	1.57584	1.52994	0.00938728	0.0155283
TGFBR2	134.732	54.5823	-1.30359	7.6887e-08	4.9281e-07
RBMS3	9.45064	2.21008	-2.09631	2.1574e-09	3.5487e-08
IL4I1	5.54856	13.1518	1.24508	0.0115247	0.0185964
CDCA4	14.0736	43.9186	1.64184	3.73556e-09	5.16887e-08
TFRC	39.0961	96.637	1.30555	0.000401954	0.000921037
CDCA3	3.0433	14.8648	2.28819	7.54445e-10	2.0613e-08
FAAP24	3.57811	9.6017	1.42409	3.99869e-09	5.43957e-08
CDCA2	1.83984	8.79502	2.25711	5.12689e-09	6.33298e-08
RBM20	1.14993	0.488127	-1.23622	1.81984e-06	7.51276e-06
IL37	0.0260328	1.90677	6.19466	9.82136e-09	9.98866e-08
CDC7	4.18038	13.5981	1.7017	4.13698e-08	2.9508e-07
ACACB	16.4006	2.5826	-2.66685	1.67428e-10	8.05654e-09
TFF2	2.78206	17.9524	2.68995	0.0302443	0.043962
NEK2	4.04631	21.9005	2.43629	1.54247e-09	2.92526e-08
IL34	13.6411	6.29198	-1.11637	9.86455e-07	4.38062e-06
F8	6.57053	2.01958	-1.70195	4.87455e-07	2.40299e-06
CDC6	5.35414	24.0407	2.16675	1.71227e-09	3.13657e-08
NEIL3	0.922405	4.44275	2.26798	4.64792e-08	3.25052e-07
RBBP8NL	4.89594	17.3987	1.82932	2.51089e-05	7.63691e-05
CDC45	4.88016	24.3057	2.31629	1.09964e-09	2.53988e-08
CDC25C	1.73546	8.17349	2.23564	1.42186e-09	2.79518e-08
ABI3BP	31.1798	3.15415	-3.30529	1.02255e-10	5.96039e-09
CDC25B	28.8507	69.932	1.27735	0.00310053	0.00579484
F12	3.73531	8.49962	1.18617	0.000726351	0.0015812
CDC25A	3.18646	11.3518	1.83289	2.55807e-08	2.06181e-07
ABHD3	7.56805	15.6678	1.04981	9.95691e-06	3.38619e-05
CDC20B	0.0386091	0.120656	1.64389	0.00673525	0.0116058
TEX45	0.624371	2.5494	2.02968	0.0102397	0.0167157
CDC20	21.7586	130.61	2.5856	6.94434e-10	1.91355e-08
RASGRP2	13.6144	2.79488	-2.28427	2.13268e-09	3.5487e-08
EZH2	5.8182	22.3543	1.94191	7.17593e-09	8.20397e-08
TEX19	0.00973404	0.145395	3.90079	1.69615e-05	5.45204e-05
RASA4	0.556121	0.251374	-1.14557	4.70633e-06	1.74605e-05
IL1RAPL1	0.599851	0.12013	-2.32	7.02565e-11	4.53872e-09
CD93	51.9862	25.5115	-1.02698	5.23926e-06	1.91295e-05
TESMIN	0.728441	3.27215	2.16735	4.33367e-07	2.17629e-06
ABCC4	25.001	10.0973	-1.30802	2.00468e-05	6.26269e-05
TERT	0.152754	1.78572	3.54723	7.6687e-09	8.59527e-08
NDC80	5.44418	22.5569	2.05078	1.4552e-08	1.34045e-07
ABCB9	0.910581	2.17178	1.25402	5.27507e-08	3.55048e-07
RAP1GAP	8.40815	17.4481	1.05321	0.00223595	0.00433737
NCR3	3.74096	1.11327	-1.7486	0.0113607	0.0183594
CD80	0.425605	1.02865	1.27316	0.0311486	0.0450955
ABCB5	0.58757	0.0483292	-3.6038	7.1262e-09	8.17611e-08
CD79B	30.5844	11.6249	-1.39558	1.6097e-05	5.21053e-05
ABCB4	1.27134	0.507914	-1.32369	8.70898e-08	5.45199e-07
TEK	8.90234	3.57171	-1.31757	1.02477e-06	4.5073e-06
RANBP17	0.436756	1.09331	1.32381	0.00345738	0.00640978
IL16	6.29829	2.5603	-1.29865	4.12583e-07	2.09805e-06
TEDC2	2.35969	11.2954	2.25907	2.82727e-10	1.07237e-08
RANBP1	30.399	69.5296	1.19361	8.47985e-09	9.08273e-08
NCKAP1L	18.2648	6.48827	-1.49316	3.37961e-05	9.97791e-05
EXO1	2.06054	10.5643	2.3581	4.09035e-09	5.54088e-08
AARD	15.1602	0.942338	-4.0079	5.20264e-08	3.51642e-07
NCAPH	4.68032	23.2354	2.31164	2.33838e-09	3.76946e-08
CD69	18.1419	7.89812	-1.19975	1.8021e-07	1.0265e-06
NCAPG2	5.85525	16.6647	1.509	1.59561e-07	9.23565e-07
ETV4	5.42347	33.5261	2.628	1.4712e-08	1.34749e-07
TDRD5	0.753644	3.5738	2.2455	0.00142025	0.00289684
NCAPG	3.4806	16.1388	2.21313	5.24361e-09	6.40356e-08
NCAPD2	26.7789	64.5081	1.26839	7.47137e-07	3.43619e-06
IGSF8	46.6265	102.099	1.13074	1.73707e-06	7.2076e-06
RADX	5.33813	13.3113	1.31824	0.0173946	0.0269616
RAD9A	9.89815	22.282	1.17065	1.47087e-07	8.65343e-07
NCALD	16.1611	3.62916	-2.15481	1.06989e-08	1.0679e-07
RAD54L	2.28055	12.3408	2.43599	6.1671e-10	1.77524e-08
NBPF6	0.0319651	0.271383	3.08576	0.00475095	0.00853319
ESM1	0.830666	16.8968	4.34634	9.98779e-12	2.03433e-09
CD55	273.983	77.7819	-1.81658	0.000191454	0.000480723
RAD54B	0.944608	2.77088	1.55255	1.01243e-08	1.02643e-07
NBPF4	0.0706232	0.405334	2.5209	0.0116181	0.0187378
ESCO2	0.921497	2.90722	1.65759	3.15942e-07	1.66438e-06
RAD51AP1	4.37825	17.3319	1.98501	3.06998e-08	2.3622e-07
IGFBP6	203.525	95.6539	-1.08931	7.39975e-07	3.41788e-06
CD5	9.60006	4.75088	-1.01485	0.0236963	0.0354017
TCF19	14.1015	43.3694	1.62083	7.05144e-07	3.28999e-06
RACGAP1	14.5808	36.1059	1.30817	7.54367e-07	3.4645e-06
NAV3	2.22669	0.709939	-1.64913	4.63206e-09	6.02168e-08
IGFBP5	421.58	138.513	-1.60579	3.3085e-08	2.48639e-07
RAC3	4.43175	31.8203	2.844	5.90698e-11	4.28545e-09
IGFBP3	274.326	768.326	1.48583	0.00557164	0.00980512
IGF2BP3	0.101465	2.72477	4.74709	0.000272307	0.000651964
ERG	6.99354	3.47834	-1.00762	2.0346e-06	8.34547e-06
CD40LG	2.39829	0.833315	-1.52508	2.59371e-05	7.86652e-05
ERCC6L	1.32294	5.71881	2.11197	1.30421e-08	1.22947e-07
RAB42	2.04493	5.46841	1.41907	0.00067835	0.00148674
IGF2BP1	0.112048	3.31342	4.88614	4.85225e-06	1.79194e-05
ERBB3	35.1001	72.3466	1.04345	0.00239473	0.0045956
RAB3C	0.6001	0.249141	-1.26824	3.80918e-08	2.75973e-07
NANOS3	1.04662	2.13815	1.03063	0.00954215	0.0157521
ERBB2	68.3068	185.573	1.44189	0.00657554	0.0113671
RAB3B	0.661338	1.97614	1.57923	0.00189826	0.00374082
IGF1	1.99403	0.787836	-1.33972	2.88654e-07	1.54076e-06
EPYC	0.0546919	3.00662	5.78067	0.00786226	0.0132766
RAB30	6.53516	2.45139	-1.41462	3.37961e-05	9.97791e-05
EPOP	8.68716	20.219	1.21876	0.000872168	0.00187208
CD34	53.5292	12.7974	-2.06448	1.02492e-09	2.44395e-08
EPHX4	1.51254	3.43047	1.18143	0.0149122	0.0234865
IFIT3	19.3117	67.9956	1.81597	0.0126134	0.0201316
CD302	6.57183	2.28214	-1.5259	7.91535e-07	3.62487e-06
RAB11FIP4	5.26468	12.5108	1.24876	0.000479551	0.00108344
MZT2A	18.1714	36.8107	1.01846	1.12725e-07	6.81849e-07
CD300LB	1.64839	0.741557	-1.15243	0.000599267	0.00132877
EPHB2	3.0144	10.0237	1.73347	9.37317e-05	0.000252457
TBC1D31	1.76915	3.94591	1.1573	6.04695e-08	3.98678e-07
IFI6	174.371	1096.82	2.65309	0.000181722	0.000459508
EPHA8	0.0114697	0.151936	3.72756	0.0170327	0.026477
MYRIP	2.35811	0.484304	-2.28365	1.91493e-10	8.56402e-09
IFI44	26.7237	78.36	1.552	0.00985875	0.0161919
CD248	146.897	52.0384	-1.49716	1.85413e-06	7.63438e-06
ENTPD6	25.5368	52.6339	1.04342	8.29353e-09	8.94259e-08
TAS2R38	0.0214404	0.387885	4.17723	2.12621e-05	6.59124e-05
PYDC1	0.119848	0.850691	2.82743	0.0246578	0.0367191
ENTPD1	23.6404	9.65225	-1.29232	0.000180371	0.000456448
PYCR3	10.0415	24.3062	1.27535	1.18142e-08	1.15072e-07
ENPP3	0.693697	0.191313	-1.85837	4.97895e-08	3.4081e-07
PYCR1	9.48815	63.0519	2.73234	1.26196e-08	1.20372e-07
MYO10	5.55808	16.6559	1.58338	0.000264763	0.00063559
TAP1	56.2195	145.41	1.37098	0.023351	0.0349668
PVRIG	0.136185	0.279886	1.03927	0.0261036	0.0386014
MYL9	4765.45	335.35	-3.82887	7.75814e-09	8.59527e-08
CD200	33.8871	10.5722	-1.68046	2.48701e-07	1.34532e-06
MYEOV	3.90536	24.3002	2.63744	0.00112371	0.00234185
CD1E	2.47899	1.1749	-1.07721	0.00491691	0.00878233
TAGLN	2617.92	281.002	-3.21977	6.00019e-09	7.13824e-08
MYCT1	14.8606	4.92596	-1.59302	3.44984e-09	4.94324e-08
IBSP	0.141622	5.68512	5.32707	1.55607e-08	1.39743e-07
EN2	0.0558827	1.11708	4.32119	0.000139191	0.000360734
MYCN	2.83787	11.2522	1.98733	0.0343635	0.0491954
EN1	0.457817	3.49613	2.93291	4.40277e-05	0.00012685
CD1C	8.64989	4.00249	-1.11178	7.39911e-06	2.59009e-05
TAFA3	0.0872849	0.870077	3.31734	1.65773e-06	6.91399e-06
MYCL	40.3821	81.6183	1.01518	0.0114022	0.0184173
TAFA2	1.02328	0.309483	-1.72527	1.12692e-06	4.90307e-06
EMP1	346.517	57.9328	-2.58047	3.95362e-09	5.40105e-08
MYC	303.102	106.75	-1.50557	1.34602e-05	4.43718e-05
EME1	0.897109	5.88861	2.71457	3.34684e-11	3.48072e-09
MYBL2	19.2406	120.054	2.64146	1.69254e-09	3.11815e-08
EMCN	16.8802	4.76045	-1.82616	2.32822e-10	9.5015e-09
HUNK	4.0867	1.98451	-1.04216	1.18348e-05	3.96213e-05
MYB	1.13298	4.8414	2.0953	0.000187225	0.000471942
HTR2C	0.278512	1.33916	2.26551	0.000960831	0.00204335
TACC3	12.7049	49.7669	1.9698	2.39274e-09	3.83791e-08
HTR2B	2.46508	1.16917	-1.07615	0.000225325	0.000552855
MXD3	2.9678	7.80853	1.39566	7.22296e-08	4.67607e-07
HSPG2	128.961	33.0394	-1.96467	0.0101847	0.0166593
PTGS2	203.264	43.8929	-2.2113	3.62945e-07	1.86624e-06
PTGS1	381.386	20.5769	-4.21216	1.28998e-08	1.21962e-07
PTGIS	191.794	19.2098	-3.31964	3.37989e-08	2.53413e-07
HSPB7	105.904	8.29215	-3.67487	3.68068e-08	2.69082e-07
HSPB6	848.08	34.3001	-4.62792	5.39419e-12	1.48645e-09
ELN	88.9088	20.0556	-2.14832	2.78771e-08	2.18145e-07
CCT5	69.3237	153.356	1.14546	4.5516e-07	2.27157e-06
PTGER4	29.5246	14.0037	-1.07611	2.77423e-05	8.34339e-05
CCT2	87.2003	182.167	1.06286	0.000257143	0.000619603
SYT15	0.279852	0.135251	-1.04902	1.58242e-05	5.13253e-05
PTGDS	223.774	47.325	-2.24137	5.86711e-09	7.00576e-08
MTNR1B	0.0129112	0.45713	5.1459	0.00201524	0.00395203
CCR6	0.173472	0.0651544	-1.41277	0.00325661	0.00606196
SYNGR3	0.677177	2.37565	1.81072	0.010924	0.0177157
MTHFD2	21.7709	44.7372	1.03907	0.000379713	0.000878818
SYNE4	4.59994	18.7493	2.02715	4.38033e-06	1.63451e-05
MTHFD1L	7.86565	23.9723	1.60773	9.68624e-09	9.91379e-08
HSF2BP	0.56704	1.89039	1.73716	1.40037e-06	5.97987e-06
ELANE	3.33416	0.258151	-3.69104	1.44856e-12	9.34032e-10
CCR3	0.136452	1.20962	3.14808	4.20646e-06	1.5751e-05
MTFR2	2.01332	8.93069	2.1492	8.59104e-10	2.23293e-08
HSD17B3	0.488782	2.18248	2.15871	0.0318906	0.0460232
SYCP2	0.640112	3.29995	2.36605	0.000147255	0.0003798
MTCP1	1.18228	2.6546	1.16693	2.05579e-05	6.39755e-05
SYCE3	0.961788	2.073	1.10793	0.000401881	0.000921037
MTBP	0.910104	3.15906	1.79539	2.44834e-09	3.90765e-08
CCNO	7.84967	17.4251	1.15046	0.000453317	0.00102922
SYCE2	1.05915	2.19463	1.05107	0.011281	0.0182488
CCNF	6.03391	16.804	1.47763	4.05013e-08	2.90169e-07
PSRC1	4.72847	15.1082	1.67589	2.34684e-08	1.93016e-07
CCNE2	1.01759	4.70131	2.20791	3.72006e-08	2.70123e-07
SVOPL	0.385915	0.87298	1.17767	0.0144541	0.0228097
CCNE1	6.7488	34.1958	2.34112	1.13897e-09	2.53988e-08
SVEP1	17.5864	2.09567	-3.06897	8.49032e-10	2.23293e-08
PSPH	9.09523	20.6375	1.18209	1.47853e-05	4.83445e-05
EGR3	69.5489	5.79976	-3.58396	5.99375e-12	1.48645e-09
CCND2	62.7101	19.4454	-1.68927	1.75169e-08	1.53047e-07
MSI1	0.823301	5.61415	2.76958	0.00476357	0.00855109
EGR2	39.437	8.22202	-2.26198	9.26666e-09	9.54495e-08
SUV39H1	7.66985	15.4521	1.01053	3.46366e-06	1.32623e-05
PSMG3	30.6484	83.8031	1.45119	1.18626e-10	6.4822e-09
MSH5	0.491789	1.47097	1.58066	4.24935e-07	2.14732e-06
CCNB2	10.3924	47.9969	2.20741	1.50703e-09	2.92526e-08
HPGDS	6.04918	1.5486	-1.96578	6.70165e-10	1.87879e-08
CCNB1	20.501	90.6768	2.14504	3.65166e-09	5.11867e-08
SULT1C4	2.46664	0.917027	-1.42751	2.11792e-07	1.17727e-06
CCNA2	10.4829	41.9035	1.99904	1.65888e-08	1.46527e-07
PSMD3	59.1991	120.673	1.02746	2.1574e-09	3.5487e-08
HPDL	1.5151	6.80454	2.16709	0.0130189	0.0207274
PSMC3IP	3.91364	8.09263	1.0481	9.49524e-07	4.23412e-06
EFNA4	17.8204	48.7708	1.45249	1.62311e-08	1.44157e-07
CCN2	1432.05	190.665	-2.90897	2.6836e-09	4.19996e-08
STXBP6	7.09293	1.80333	-1.97572	2.20492e-07	1.21724e-06
HOXC13	0.854148	5.98399	2.80855	2.45384e-05	7.47748e-05
EFNA1	54.8995	135.325	1.30156	8.08412e-05	0.000220501
MS4A2	4.2181	0.854859	-2.30283	1.98994e-09	3.48672e-08
HOXB9	3.70656	13.335	1.84707	0.00385124	0.00707084
EFEMP1	125.042	48.7715	-1.3583	3.7579e-06	1.42034e-05
HOXB5	3.74017	13.3497	1.83563	2.44984e-05	7.47236e-05
PSAT1	19.4769	53.8423	1.46697	2.38945e-05	7.31583e-05
STRA6	2.29447	6.98602	1.60631	0.0050496	0.00899939
CCL23	4.97443	1.91822	-1.37477	6.29696e-07	2.9899e-06
PRX	6.81714	2.91635	-1.225	1.76598e-07	1.01308e-06
STPG3	0.119585	0.542281	2.18101	6.63112e-05	0.000183982
ECT2	7.92159	28.5756	1.85092	3.88169e-08	2.80596e-07
CCL21	99.8124	43.2922	-1.20511	0.000132981	0.000346309
PRSS41	0.0729104	1.22758	4.07355	0.00985356	0.0161916
ECSCR	20.7172	7.29438	-1.50598	1.48593e-07	8.71025e-07
PRSS23	67.4081	31.7921	-1.08425	0.000217167	0.000535281
MROH7	0.639972	0.190068	-1.75149	2.17016e-06	8.79244e-06
ECE2	2.14986	7.56585	1.81526	1.13897e-09	2.53988e-08
CCL2	302.254	36.8159	-3.03736	5.53386e-07	2.67484e-06
STMN1	44.9824	159.601	1.82704	6.11066e-08	4.02057e-07
MRGPRE	0.295239	0.0707432	-2.06122	1.70699e-05	5.48141e-05
CCL19	122.772	38.5021	-1.67298	0.00065546	0.00144049
MRGBP	16.5609	35.7229	1.10907	3.86495e-09	5.30238e-08
STK31	0.272693	1.37391	2.33294	4.68739e-07	2.32853e-06
EBF2	2.05938	0.365704	-2.49346	1.35557e-07	7.98975e-07
PRR7	3.3966	8.28918	1.28714	4.11292e-06	1.54366e-05
EBF1	14.2523	2.61429	-2.44671	2.72635e-10	1.0464e-08
CCL14	6.90188	0.730615	-3.23981	4.85529e-12	1.48645e-09
STIL	1.51372	7.57743	2.32361	4.36256e-10	1.49627e-08
STEAP4	13.4015	6.48514	-1.04718	3.27991e-06	1.2664e-05
E2F7	1.10665	5.71642	2.36891	1.22372e-07	7.31962e-07
PRR19	1.02847	3.87529	1.91381	3.33401e-09	4.86373e-08
E2F5	2.62296	5.48375	1.06397	8.80838e-05	0.000239042
HMMR	3.79326	16.9397	2.1589	6.34587e-09	7.43967e-08
E2F3	11.8744	30.1771	1.34561	4.67599e-05	0.000133529
STAT5B	59.689	28.8941	-1.04669	3.7579e-06	1.42034e-05
PRR11	5.03675	21.9972	2.12675	7.75814e-09	8.59527e-08
HMGB3	19.1912	80.6874	2.0719	3.94661e-11	3.57942e-09
E2F1	11.8001	45.7996	1.95654	4.89992e-08	3.36114e-07
HMGB2	78.796	179.866	1.19073	1.97129e-05	6.18233e-05
CCDC80	125.717	20.2668	-2.63299	4.79757e-08	3.31918e-07
MPL	0.63808	0.212932	-1.58335	9.67959e-06	3.29884e-05
HMGA1	198.541	495.786	1.32028	1.01311e-05	3.44178e-05
DYSF	30.6632	9.65924	-1.66653	0.00276056	0.00521692
CCDC77	4.934	9.94511	1.01123	1.6734e-06	6.97033e-06
HLA-G	4.85725	12.3777	1.34954	0.0246388	0.0367077
PROCA1	1.12186	2.89807	1.3692	0.000114541	0.00030269
CCDC34	6.12545	14.553	1.24843	1.50114e-07	8.78344e-07
MOCOS	6.18723	12.8452	1.05386	9.97203e-05	0.000267247
STAC	5.53307	1.41689	-1.96535	7.7996e-06	2.71554e-05
PRKY	2.08574	5.2117	1.32119	0.0223451	0.0336953
DUSP5	411.607	91.1376	-2.17515	1.76679e-05	5.65094e-05
CCDC18	1.80391	4.37348	1.27766	1.04891e-07	6.42907e-07
DUSP23	79.1095	166.559	1.07411	5.52694e-06	2.01116e-05
MND1	3.9211	10.577	1.4316	4.9708e-07	2.4467e-06
DUSP2	344.527	57.9053	-2.57285	0.00272684	0.00516225
CCDC167	44.0411	95.8322	1.12166	6.04695e-08	3.98678e-07
MMS22L	0.992279	2.22793	1.16688	5.67639e-06	2.05626e-05
CCDC151	0.461594	1.20693	1.38665	0.0324942	0.0467894
ST8SIA1	2.60221	0.71376	-1.86623	5.0127e-09	6.28615e-08
MMRN1	12.4452	1.53276	-3.02138	3.4498e-09	4.94324e-08
PRKAG2	25.7033	8.46356	-1.60262	4.79757e-08	3.31918e-07
MMP9	17.6025	153.022	3.11989	0.00535105	0.00945304
CCDC134	4.31092	9.56886	1.15035	4.73352e-07	2.34783e-06
PRIM1	5.85577	14.8755	1.34501	1.78634e-06	7.39302e-06
DUS1L	33.5221	79.0281	1.23725	8.09885e-10	2.17589e-08
DTYMK	21.0562	49.1489	1.22291	1.28998e-08	1.21962e-07
MMP16	1.69675	0.77854	-1.12393	2.49091e-05	7.58327e-05
CBX8	3.14195	9.77365	1.63724	3.14075e-11	3.48072e-09
PRELP	148.676	11.631	-3.67613	2.50436e-10	9.96799e-09
HJURP	3.32279	20.3537	2.61483	1.0353e-10	5.96039e-09
CBX6	55.7494	23.3731	-1.25411	1.73719e-05	5.56728e-05
DTL	3.53802	13.0507	1.88311	1.97397e-08	1.67917e-07
CBX3	72.1044	146.121	1.01901	1.12571e-09	2.53988e-08
CBX2	2.99712	15.1825	2.34076	3.96504e-08	2.85342e-07
PRDM13	0.00380844	0.235128	5.9481	0.00108721	0.00227757
DSN1	13.9756	34.4724	1.30253	2.55807e-08	2.06181e-07
DSCC1	4.24194	12.8117	1.59466	2.13939e-07	1.18512e-06
PRC1	10.5086	33.8653	1.68823	3.3085e-08	2.48639e-07
DSC1	0.210312	1.1445	2.44412	0.00507212	0.00903454
CBLN1	1.72485	0.399278	-2.111	1.02431e-06	4.5073e-06
DRICH1	0.306738	0.674453	1.13671	0.00435822	0.007916
DRC7	0.0239283	0.115139	2.26658	0.000958104	0.0020389
MKI67	7.42978	32.5131	2.12963	9.26666e-09	9.54495e-08
DRAXIN	0.109213	0.935355	3.09837	5.04419e-07	2.46775e-06
CAVIN2	146.657	11.0597	-3.72907	4.85352e-12	1.48645e-09
PRAC2	6.9639	2.96566	-1.23154	1.3014e-05	4.30773e-05
MITF	11.5328	3.02397	-1.93123	1.48159e-06	6.26858e-06
CAV1	347.336	133.137	-1.38343	1.78178e-05	5.69321e-05
MIS18A	15.1039	39.7017	1.39428	3.44984e-09	4.94324e-08
DPT	202.241	18.4761	-3.45235	2.00939e-10	8.75442e-09
SRRM3	3.39611	7.07043	1.05792	0.0228974	0.0344315
PPP1R35	27.1411	59.0207	1.12074	1.22105e-08	1.17864e-07
MIF	79.5633	179.147	1.17097	2.41339e-07	1.31654e-06
CASP5	0.136928	0.739964	2.43404	0.03397	0.0487402

## Sheet: S2
Table S2: Univariable Cox regression analysis to identify the prognostic values of TME-related genes.
id	HR	HR.95L	HR.95H	pvalue
SRCIN1	0.848049	0.752953	0.955154	0.00660593
CARD11	0.835873	0.761048	0.918054	0.000179063
MFSD4B	1.44435	1.14511	1.8218	0.00191014
SPTAN1	1.35693	1.11114	1.6571	0.00275724
SPSB4	1.40281	1.18946	1.65442	5.78974e-05
MFAP5	1.13488	1.05526	1.22049	0.00065076
MFAP4	1.10012	1.02377	1.18217	0.0093195
SPON2	1.15047	1.0452	1.26633	0.00419642
PPFIBP2	0.85417	0.769651	0.94797	0.00302598
MFAP3L	0.866544	0.778492	0.964554	0.00879109
ZNF692	0.750939	0.612783	0.920243	0.00575856
SPON1	1.13133	1.04345	1.2266	0.00278004
CALR	1.4579	1.12859	1.8833	0.00390173
DNM1	1.19097	1.05374	1.34608	0.00514218
CALHM1	1.79625	1.31681	2.45027	0.00021799
PPEF1	1.49054	1.16895	1.9006	0.00128699
CALD1	1.18006	1.06998	1.30145	0.000920006
ZNF600	0.707043	0.582351	0.858434	0.000461823
SPINK1	0.942867	0.909496	0.977463	0.00137537
DNASE1	0.697377	0.53031	0.917076	0.00989493
MEST	1.13236	1.0358	1.23791	0.0062661
ZNF521	1.22482	1.07094	1.40081	0.00307201
SPDYA	0.527176	0.339632	0.818283	0.00431785
ZNF469	1.20828	1.06636	1.36908	0.00299843
ZNF432	0.752891	0.636009	0.891253	0.00097567
SP6	0.874806	0.800092	0.956497	0.00332009
ME1	1.1727	1.05059	1.30902	0.00451805
POGLUT2	1.27311	1.0834	1.49605	0.00335829
MDGA2	2.16778	1.3728	3.42313	0.000902403
C6orf15	1.14036	1.05172	1.23648	0.00146643
ZNF222	0.753324	0.610354	0.929783	0.00833994
HCN2	1.37526	1.12406	1.68259	0.001959
SOSTDC1	1.20819	1.0942	1.33407	0.000183845
ZNF165	0.769677	0.655264	0.904068	0.00143165
PMEPA1	1.14883	1.05394	1.25226	0.00160776
DGKI	1.49395	1.1427	1.95316	0.00333106
ZEB1	1.19517	1.04851	1.36235	0.007603
DENND1C	0.756617	0.62651	0.913743	0.00376823
ZBTB32	0.718703	0.562081	0.918967	0.00844379
PLIN5	0.83761	0.753608	0.930975	0.00101466
GTF2F2	1.46613	1.12806	1.90551	0.00422394
MAN1B1	1.431	1.14184	1.79339	0.00186077
PLEKHG3	1.2899	1.08906	1.52778	0.00319843
XXYLT1	1.35202	1.09032	1.67653	0.00599982
MAGEC3	1.96883	1.19274	3.24991	0.00806785
BSND	2.11107	1.41697	3.14518	0.000239371
XPOT	1.38252	1.1469	1.66655	0.000679691
DCN	1.12014	1.03811	1.20865	0.00345735
XPO6	1.53635	1.17461	2.00949	0.00171917
DCAF8L2	1.86701	1.2575	2.77194	0.00195976
DCAF4L1	0.416286	0.234025	0.740495	0.00286032
SLC7A6	1.3261	1.11999	1.57015	0.00105759
SLC7A5	1.13034	1.03061	1.23973	0.00932991
GPRIN1	1.18009	1.04562	1.33187	0.00730459
SLC7A11	1.13307	1.04011	1.23434	0.00423258
GPRC5B	1.17125	1.04992	1.30661	0.00460955
WNT5B	1.13374	1.03482	1.2421	0.00704147
BPIFA2	0.655554	0.48401	0.887897	0.00636971
BPI	2.11295	1.23045	3.62841	0.00669463
LYPD6B	0.880976	0.801472	0.968367	0.00863774
GPR4	1.29144	1.07155	1.55643	0.00723787
SLC45A3	0.820934	0.717098	0.939805	0.00423954
BMX	1.28405	1.0687	1.54278	0.00759845
WDR97	0.537573	0.371698	0.777471	0.00097726
GPR25	0.604221	0.445835	0.818876	0.00116093
BMP6	1.25048	1.09846	1.42353	0.000724745
SLC39A14	1.20882	1.05986	1.37873	0.00470814
LUM	1.11437	1.03036	1.20522	0.00676895
BLNK	0.81446	0.715912	0.926573	0.00181495
CYP4Z1	0.719662	0.578256	0.895648	0.00320518
LTBP2	1.16839	1.05024	1.29982	0.0042214
VWF	1.23276	1.07052	1.41959	0.00365467
GPR1	1.18197	1.05103	1.32922	0.00525624
BHLHE41	0.872732	0.795745	0.957166	0.00386348
CYP1B1	1.12152	1.03859	1.21109	0.00343509
SLC27A6	1.2061	1.06785	1.36225	0.00255378
SLC26A8	0.0890055	0.0284088	0.278856	3.29975e-05
GPC1	1.25353	1.10471	1.4224	0.000457673
LRRC52	5.49164	1.66334	18.131	0.00519102
GOLGA8A	0.827776	0.732128	0.935919	0.00255221
PHLDA1	1.15278	1.03676	1.28178	0.00861339
VIM	1.16725	1.05451	1.29205	0.00284468
SLC24A3	1.16301	1.05013	1.28801	0.00374228
LRP8	1.21753	1.05694	1.40253	0.00638654
LRP5L	0.730849	0.592013	0.902245	0.00353454
LRP1	1.32699	1.16271	1.51449	2.72213e-05
CXCL12	1.12338	1.02886	1.22658	0.00947418
LRIG1	1.18938	1.07761	1.31274	0.000572281
BARX2	1.12677	1.04783	1.21165	0.00127872
SLC16A8	0.735967	0.604543	0.895962	0.00225411
CTU1	0.740086	0.589822	0.928632	0.00933818
VCAN	1.13056	1.03858	1.23069	0.00459332
PGAM4	1.92988	1.21853	3.0565	0.00507172
GLT8D2	1.16507	1.04463	1.2994	0.00606354
CTSV	1.12961	1.04113	1.22562	0.003407
CTSE	0.87865	0.824392	0.936479	6.95111e-05
SLC12A8	1.22352	1.06773	1.40204	0.003696
PEX5L	1.41471	1.1293	1.77226	0.00254732
LOX	1.20371	1.08864	1.33094	0.000298549
B4GALNT1	1.19463	1.05858	1.34817	0.00394188
SLC12A2	1.27776	1.07291	1.52173	0.00597133
USF1	0.717303	0.571799	0.899834	0.00407332
SKAP1	0.828183	0.737406	0.930135	0.0014592
CSPG4	1.21843	1.10253	1.3465	0.000107057
PDGFRB	1.21419	1.09194	1.35012	0.000337895
PDGFRA	1.22509	1.08957	1.37746	0.000688142
SIRPG	0.836462	0.734803	0.952186	0.00691214
LIME1	0.708188	0.577009	0.869189	0.000962342
GFPT2	1.1535	1.05677	1.25907	0.00139435
CSE1L	1.38137	1.10849	1.72144	0.00401204
ATP6V0B	1.43917	1.09777	1.88675	0.00841116
SIGLEC6	1.27224	1.1426	1.4166	1.12846e-05
SIGLEC15	0.865168	0.777732	0.962434	0.00771359
PCSK9	1.13375	1.04474	1.23034	0.00262072
PCSK5	1.25025	1.0951	1.42738	0.000953638
ATP5F1A	1.38727	1.09438	1.75854	0.00682434
CRYAB	1.15877	1.06656	1.25896	0.000495766
UCHL1	1.1177	1.04789	1.19216	0.000720423
PCP2	0.821101	0.718106	0.938869	0.00394655
PCOLCE2	1.20253	1.08701	1.33032	0.00034477
ATP1A1	1.32233	1.10858	1.5773	0.00189785
UBE2QL1	1.34873	1.1138	1.6332	0.00218567
LGALS1	1.19083	1.07604	1.31788	0.00073306
CRISPLD2	1.16507	1.04953	1.29333	0.00413994
LDLRAD3	1.25624	1.10038	1.43418	0.000737702
GBX2	1.6453	1.25267	2.16099	0.000344355
CRIP2	1.17682	1.0474	1.32223	0.00616026
GBP2	0.793732	0.690516	0.912377	0.00115345
PCDHGB1	1.31148	1.07911	1.59388	0.006428
PCDHB8	1.22978	1.08709	1.3912	0.00101262
UAP1L1	1.3358	1.13576	1.57107	0.000468788
PCDHB5	1.1497	1.04308	1.26722	0.00496381
PCDHB2	1.15595	1.04209	1.28225	0.00616035
PCDHB11	1.20573	1.05566	1.37713	0.00580361
ASIC1	1.38673	1.19527	1.60886	1.61038e-05
TXNRD1	1.17887	1.05163	1.3215	0.0047447
CPXM2	1.1314	1.03679	1.23464	0.00558844
SGCB	1.26174	1.08924	1.46157	0.00193812
CPT1B	0.697687	0.568446	0.856313	0.000573157
PCDH18	1.28735	1.12374	1.47477	0.000270206
LAMP2	1.25052	1.05958	1.47587	0.00818064
LAMC1	1.26356	1.07923	1.47938	0.0036403
TTC7B	1.33381	1.08455	1.64035	0.00635424
CPE	1.15747	1.0514	1.27425	0.00286354
SERPINF1	1.1506	1.05354	1.2566	0.00180903
CPA3	1.12061	1.03133	1.21762	0.00718326
SERPINE2	1.15579	1.06191	1.25797	0.000808641
TSPAN7	1.13562	1.048	1.23056	0.001907
PAQR6	0.781944	0.674177	0.906937	0.00114984
G6PD	1.23122	1.08969	1.39114	0.00084208
TSLP	1.28732	1.06839	1.55112	0.00791902
KRT23	1.07221	1.01822	1.12906	0.00816633
COPZ2	1.17364	1.05375	1.30716	0.0035878
PALLD	1.184	1.06211	1.31987	0.00231155
KPNA2	1.23604	1.05275	1.45124	0.00966163
TRPS1	1.18795	1.05176	1.34176	0.00556471
FXYD6	1.13724	1.04239	1.24072	0.00380011
COLQ	0.686571	0.54082	0.871602	0.00201037
ARHGAP29	1.20787	1.06815	1.36586	0.00260319
KLRK1	0.360988	0.232924	0.559462	5.16269e-06
COL8A2	1.1338	1.03153	1.24621	0.00922349
COL6A3	1.15439	1.06359	1.25295	0.000593062
SEC31B	0.72087	0.574163	0.905063	0.00481491
COL6A2	1.13627	1.05012	1.22948	0.00149425
COL6A1	1.16521	1.07222	1.26626	0.000314115
P4HB	1.78088	1.35805	2.33536	3.00733e-05
COL5A3	1.20175	1.08535	1.33063	0.000406738
COL5A2	1.17016	1.07337	1.27568	0.000360735
TRIM9	1.27815	1.10352	1.48042	0.00105978
KLRC1	0.704647	0.548112	0.905888	0.00631242
TRIM74	0.337509	0.171284	0.665049	0.00169737
FSTL1	1.20083	1.06578	1.35299	0.00264211
COL4A1	1.22661	1.0804	1.3926	0.00161008
COL3A1	1.119	1.04219	1.20147	0.00194204
APP	1.26538	1.06621	1.50176	0.00706755
APOL6	0.823038	0.718594	0.942663	0.00491182
COL1A2	1.14012	1.05871	1.22778	0.000521495
OXCT1	1.14433	1.04037	1.25867	0.00552888
KLHL4	1.34914	1.1131	1.63524	0.00227374
COL1A1	1.12766	1.04997	1.21109	0.000970211
TRIM16L	1.27997	1.13556	1.44274	5.3151e-05
OTX2	1.64855	1.20116	2.26257	0.00197078
COL14A1	1.19366	1.08745	1.31025	0.000196761
APOBEC3G	0.810491	0.721668	0.910246	0.000388377
TREML4	2.69792	1.50594	4.83338	0.000849305
APLP2	1.3684	1.11123	1.68508	0.00314748
APLP1	1.15181	1.04826	1.26559	0.00327628
SCG2	1.20405	1.08846	1.33192	0.000310795
SCARF2	1.19274	1.07182	1.3273	0.00123058
OSBPL10	1.3312	1.13537	1.56082	0.000425636
CNPY4	1.29205	1.07394	1.55445	0.00660516
SAV1	1.35927	1.08986	1.69529	0.00646106
KIRREL1	1.22047	1.08914	1.36764	0.000603799
ANXA5	1.29252	1.12525	1.48466	0.000284723
CLTC	1.46162	1.16003	1.84163	0.0012869
TPST1	1.40075	1.2162	1.6133	2.933e-06
ANO9	0.807034	0.703324	0.926037	0.00225141
FOXD4	0.66073	0.493217	0.885137	0.00547231
ANLN	1.23834	1.08868	1.40856	0.0011423
TPM1	1.20091	1.07624	1.34001	0.00106083
OLFML2B	1.14762	1.04413	1.26137	0.00429762
OFD1	0.64904	0.505295	0.833679	0.000714189
FN1	1.14548	1.06933	1.22705	0.000108966
ANKRD10	0.764796	0.625073	0.935752	0.00918455
TP53INP1	0.785509	0.664406	0.928686	0.00471335
OCIAD2	0.760131	0.626689	0.921988	0.0053589
TOX4	1.64136	1.2247	2.19979	0.000911168
OAS1	0.781355	0.695349	0.877999	3.37279e-05
RUNX2	1.31926	1.15895	1.50175	2.77184e-05
NXPH4	1.13788	1.05199	1.23077	0.00125663
CLEC2D	0.632373	0.51297	0.77957	1.76887e-05
KHDC4	0.74275	0.601772	0.916755	0.00561755
ALOX5	0.877234	0.797264	0.965224	0.00723758
ALKBH3	1.38944	1.10323	1.74989	0.00519346
NT5DC3	1.31554	1.10455	1.56682	0.00210595
KCNK5	0.856215	0.76586	0.957231	0.00636884
TNFAIP6	1.15269	1.0513	1.26385	0.00248575
RPP21	0.687254	0.532445	0.887075	0.00397488
KCNJ15	0.860891	0.791995	0.935781	0.000432287
TNFAIP2	0.842867	0.763145	0.930916	0.000746119
CHST15	1.17157	1.05771	1.29768	0.00240062
NRP2	1.20633	1.08322	1.34344	0.000636936
RNF19A	0.773649	0.645787	0.926827	0.00536266
AHNAK	1.36017	1.18052	1.56715	2.07914e-05
AGAP6	0.638955	0.503415	0.810989	0.000231237
CGB5	1.14304	1.05098	1.24316	0.00180413
TMEM132A	1.21494	1.05255	1.40238	0.00782202
ITGB7	0.70489	0.579525	0.857375	0.000465171
FBN2	1.14025	1.05562	1.23168	0.000851881
FBN1	1.19372	1.08334	1.31536	0.000347833
FASN	1.27381	1.1039	1.46989	0.000922375
RHBG	0.889558	0.818348	0.966966	0.00597686
FAP	1.14024	1.03578	1.25524	0.0074252
ITGA11	1.14023	1.03956	1.25065	0.00539091
ADCY9	1.28526	1.08243	1.5261	0.00418474
ISLR	1.11114	1.04077	1.18628	0.00159452
RGS2	1.16895	1.0614	1.2874	0.00152396
CEMIP	1.17187	1.05913	1.29662	0.00211822
ADAMTSL1	1.31361	1.09826	1.57119	0.00282694
RGCC	1.23137	1.05978	1.43076	0.00656323
ADAMTS18	1.44982	1.15867	1.81413	0.00116375
TIPIN	1.38005	1.09899	1.73298	0.00556507
IPO11	1.41196	1.09486	1.82091	0.00785404
FAM43A	1.30007	1.14357	1.47798	6.0706e-05
REXO2	1.44962	1.16229	1.80797	0.000986671
IPCEF1	0.700849	0.538573	0.912018	0.0081612
NKD1	1.18424	1.05857	1.32483	0.00313191
ADAM23	1.21443	1.09963	1.34122	0.000125771
CDK6	1.19535	1.07762	1.32594	0.000743085
ADAM12	1.16057	1.05331	1.27877	0.00261635
INSYN1	1.26843	1.09532	1.4689	0.00149233
NID2	1.24833	1.10905	1.40509	0.000237962
THY1	1.16734	1.05435	1.29244	0.0028934
CDK18	0.811705	0.704975	0.934595	0.003727
CDK10	0.728589	0.573825	0.925093	0.00934821
ACTA2	1.11462	1.03114	1.20487	0.00629769
RDX	1.23835	1.07658	1.42444	0.0027626
IMPDH1	1.35277	1.14697	1.5955	0.000332543
THBS4	1.16486	1.06192	1.27777	0.0012266
THBS1	1.15379	1.04641	1.27219	0.00410356
RCN3	1.15458	1.05306	1.26589	0.00220625
NFATC1	1.22686	1.05894	1.4214	0.00647698
IL9R	0.778682	0.681987	0.889087	0.000217535
FAM110B	1.30238	1.13902	1.48916	0.000111731
CDH2	1.14264	1.03858	1.25712	0.00620024
FADS1	1.22627	1.10294	1.3634	0.000162286
RBP1	1.14193	1.05385	1.23736	0.00119184
RBMS3	1.32616	1.13515	1.5493	0.000374376
TFRC	1.17972	1.04414	1.3329	0.00796711
NEFL	1.19776	1.08707	1.31973	0.0002649
F2RL2	1.26761	1.12095	1.43346	0.000156883
CD96	0.778564	0.689481	0.879156	5.40556e-05
IL1RAPL1	2.0447	1.19743	3.49148	0.00879444
RASA1	1.29501	1.09381	1.5332	0.00269213
ABCB9	1.48144	1.11907	1.96114	0.00603272
TECPR2	1.54496	1.1734	2.03416	0.00193985
TDRD1	1.32426	1.08938	1.60977	0.00481164
ETV1	1.23531	1.06418	1.43397	0.00547742
RAD9A	0.66243	0.523056	0.838942	0.000633098
NAV3	1.38605	1.12691	1.70478	0.00199255
RAC3	1.25005	1.09904	1.42181	0.000679738
IGF2BP3	1.16543	1.04133	1.30432	0.00769933
NADSYN1	0.755146	0.624462	0.913177	0.00377013
IGF1	1.33212	1.10879	1.60044	0.0021913
TBCD	1.58156	1.19387	2.09514	0.00139846
EPN2	1.48128	1.21338	1.80832	0.000113309
EPHB6	0.893608	0.828478	0.963857	0.0035755
EPHB4	1.26713	1.07421	1.49469	0.0049618
EPHB3	1.1867	1.06816	1.31839	0.00143296
EPDR1	1.21306	1.09184	1.34774	0.000323462
CD248	1.15219	1.04364	1.27204	0.00501682
PYCR1	1.17708	1.05342	1.31524	0.0039884
MYO15B	0.810656	0.69216	0.949438	0.0092282
ENPP1	1.24429	1.0981	1.40996	0.000609454
ENGASE	0.749916	0.638499	0.880776	0.000453245
EMP3	1.14018	1.03537	1.2556	0.00766354
PTPRG	1.24012	1.05746	1.45434	0.00811777
EMP1	1.32944	1.1953	1.47863	1.54191e-07
MYC	1.14443	1.03671	1.26334	0.00747703
HYAL3	1.29128	1.09127	1.52795	0.00290929
TAF4B	1.28801	1.09577	1.51398	0.00214808
EME2	0.739662	0.600785	0.910642	0.00448057
PTPN6	0.667114	0.539373	0.825108	0.000189486
MXRA8	1.14568	1.0466	1.25415	0.00321138
HTR2B	1.40288	1.15186	1.70861	0.000764314
CD109	1.20816	1.10756	1.31791	2.01747e-05
HSPG2	1.27192	1.12079	1.44342	0.000193788
PTGIS	1.11501	1.04184	1.19333	0.00167024
HSPB7	1.12037	1.03757	1.20978	0.00371407
CCT6A	1.35598	1.10322	1.66665	0.00381189
HSPB6	1.10827	1.0415	1.17932	0.001184
ELN	1.14807	1.05867	1.24503	0.000843289
MTHFD2	1.21416	1.05221	1.40104	0.00789044
MTHFD1L	1.28624	1.09127	1.51604	0.0026876
PTCHD4	1.41273	1.14869	1.73746	0.00106349
SYCE2	0.741271	0.59545	0.922801	0.00738784
EIF1	1.63372	1.17078	2.27972	0.00388387
PSPH	1.22771	1.05201	1.43275	0.00922995
EGR2	1.17576	1.05389	1.31173	0.00373091
PSMG1	1.35462	1.102	1.66514	0.0039478
EGFR	1.18239	1.08367	1.29009	0.000165496
EGFL6	0.827085	0.725642	0.942708	0.00445951
SULT1C2	0.688142	0.54168	0.874205	0.002206
CCNA1	1.13239	1.0325	1.24195	0.00832299
PSMD2	1.30819	1.06767	1.6029	0.00955283
CCN4	1.13865	1.03439	1.25341	0.00804578
CCN2	1.12936	1.03997	1.22643	0.00383326
STXBP6	1.29747	1.1502	1.46359	2.27103e-05
EFEMP2	1.20004	1.06074	1.35764	0.00377327
EFEMP1	1.14245	1.07057	1.21916	5.90128e-05
HOXB5	0.84951	0.766143	0.941948	0.00196963
CCL26	1.23276	1.0594	1.43449	0.00680557
HOMER2	1.25318	1.06917	1.46886	0.00534653
PRRX1	1.12238	1.03196	1.22073	0.0070569
MRC2	1.14437	1.03307	1.26767	0.00978837
EBF2	1.59861	1.15893	2.20511	0.00425308
CCL17	0.839781	0.752859	0.936739	0.00173491
MPZL1	1.40721	1.13126	1.75047	0.00215939
HNMT	0.831355	0.733331	0.942482	0.00390913
HNF1B	0.858819	0.789101	0.934696	0.000426084
STC2	1.15641	1.04272	1.2825	0.00592029
PRR16	1.25698	1.10086	1.43524	0.000724781
PRR11	1.22636	1.06234	1.41571	0.00534518
CCDC80	1.168	1.07867	1.26471	0.000130393
DUSP2	0.867989	0.788177	0.955884	0.00401791
CCDC154	0.719675	0.561987	0.921609	0.00913675
DUSP14	1.36759	1.14926	1.6274	0.000419202
CCDC146	0.773637	0.638541	0.937315	0.00876514
ST3GAL6	1.35203	1.12858	1.61973	0.00106685
CCDC102B	1.47409	1.20748	1.79957	0.000137791
ST3GAL5	0.849059	0.768154	0.938486	0.00136207
MMP16	1.38964	1.14827	1.68174	0.000723919
PRELP	1.13402	1.04629	1.2291	0.00220183
DSC1	1.34016	1.1792	1.5231	7.29759e-06
DRICH1	0.637286	0.466607	0.870398	0.00461598
CBARP	1.49012	1.2053	1.84224	0.000228483
SRXN1	1.31517	1.12499	1.53749	0.00058625
CAV1	1.11767	1.02939	1.21352	0.00805272
PPP4R3C	1.40803	1.11669	1.77537	0.0038147
MIPEP	1.38201	1.093	1.74743	0.0068748
SRSF12	1.29509	1.08131	1.55113	0.00496565
CASQ1	0.880767	0.812831	0.954381	0.00193477

## Sheet: S3
Table S3: Summary of 133 prognostic DETMGs.
Gene
SRCIN1
MFAP5
MFAP4
ZNF692
SPON1
CALR
PPEF1
CALD1
ZNF600
MEST
ZNF521
SPDYA
ZNF432
SP6
ME1
HCN2
ZEB1
DCN
DCAF4L1
GPRIN1
SLC45A3
WDR97
VWF
CYP1B1
GOLGA8A
PHLDA1
SLC24A3
LRP8
CXCL12
LRIG1
CTU1
CTSV
SLC12A8
CSPG4
PDGFRA
LIME1
CRYAB
PCP2
PCOLCE2
CRISPLD2
GBX2
TXNRD1
CPXM2
SGCB
CPT1B
PCDH18
CPE
SERPINF1
CPA3
TSPAN7
PAQR6
TSLP
PALLD
KPNA2
TRPS1
FXYD6
COL6A2
P4HB
FSTL1
KLHL4
COL14A1
OSBPL10
TPST1
ANO9
FOXD4
TPM1
OCIAD2
OAS1
RUNX2
NXPH4
KHDC4
NT5DC3
TNFAIP6
KCNJ15
TNFAIP2
NRP2
AHNAK
CGB5
TMEM132A
FBN2
FBN1
FASN
RHBG
ADCY9
RGS2
CEMIP
ADAMTSL1
RGCC
FAM43A
ADAM12
INSYN1
ACTA2
THBS1
NFATC1
FAM110B
FADS1
RBMS3
TFRC
IL1RAPL1
ABCB9
RAD9A
NAV3
RAC3
IGF2BP3
IGF1
CD248
PYCR1
EMP1
MYC
HTR2B
HSPG2
PTGIS
HSPB7
HSPB6
ELN
MTHFD2
MTHFD1L
SYCE2
PSPH
EGR2
CCN2
STXBP6
EFEMP1
HOXB5
EBF2
PRR11
CCDC80
DUSP2
MMP16
PRELP
DSC1
DRICH1
CAV1

## Sheet: S4
Table S4: Clinical characteristics of 669 BC patients.
id	Sex	Age	T	N	Grade	Fustat
GSM340613	Female	>65	T3-4	Negative	High	Alive
GSM340628	Male	<=65	T3-4	Negative	High	Alive
GSM340633	Male	<=65	T3-4	Negative	High	Alive
GSM340634	Male	>65	T3-4	Negative	High	Alive
GSM340636	Female	<=65	T1-2	Negative	High	Alive
GSM340641	Male	<=65	T1-2	Negative	High	Alive
GSM340645	Male	>65	T1-2	Negative	High	Alive
GSM340646	Female	>65	T1-2	Negative	High	Alive
GSM340653	Male	>65	T3-4	Negative	High	Alive
GSM340655	Female	>65	T1-2	Negative	High	Alive
GSM340656	Male	>65	T1-2	Negative	High	Alive
GSM340662	Male	>65	T1-2	Negative	High	Alive
GSM340663	Male	>65	T1-2	Negative	High	Alive
GSM340671	Male	>65	T1-2	Negative	High	Alive
GSM340672	Male	>65	T3-4	Negative	High	Alive
GSM340674	Male	<=65	T1-2	Negative	High	Alive
GSM340675	Male	>65	T1-2	Negative	High	Alive
GSM340677	Male	<=65	T1-2	Negative	High	Alive
GSM340678	Male	>65	T3-4	Negative	High	Alive
GSM340681	Male	>65	T1-2	Negative	High	Alive
GSM340684	Male	>65	T3-4	Negative	High	Alive
GSM340693	Female	>65	T1-2	Negative	High	Alive
GSM340694	Male	>65	T1-2	Negative	High	Dead
GSM340697	Male	<=65	T3-4	Negative	High	Alive
GSM340698	Male	>65	T1-2	Negative	High	Alive
GSM340700	Male	>65	T1-2	Negative	High	Alive
GSM340701	Female	<=65	T3-4	Negative	High	Alive
GSM340705	Male	>65	T3-4	Negative	High	Alive
GSM340706	Male	>65	T1-2	Negative	High	Alive
GSM340708	Male	>65	T1-2	Negative	High	Alive
GSM340710	Male	>65	T1-2	Negative	High	Alive
GSM340714	Male	>65	T1-2	Negative	High	Dead
GSM340720	Male	<=65	T1-2	Negative	High	Dead
GSM340721	Male	>65	T1-2	Negative	High	Dead
GSM340723	Female	>65	T3-4	Negative	High	Dead
GSM340728	Female	>65	T3-4	Negative	High	Alive
GSM340731	Male	>65	T1-2	Negative	High	Dead
GSM340736	Male	>65	T1-2	Negative	High	Dead
GSM340744	Male	>65	T1-2	Negative	High	Alive
GSM340746	Male	>65	T1-2	Negative	High	Alive
GSM340752	Female	>65	T1-2	Negative	High	Alive
GSM340755	Male	<=65	T1-2	Negative	High	Alive
GSM340757	Male	<=65	T1-2	Negative	High	Alive
GSM340760	Male	>65	T3-4	Negative	High	Alive
GSM340762	Male	>65	T3-4	Negative	High	Alive
GSM340766	Male	>65	T1-2	Negative	High	Alive
GSM340769	Male	<=65	T1-2	Negative	High	Dead
TCGA-FD-A3N6	Female	<=65	T1-2	Negative	High	Alive
TCGA-YF-AA3L	Female	<=65	T1-2	Negative	High	Alive
TCGA-FD-A5BV	Female	<=65	T3-4	Negative	High	Dead
TCGA-XF-A8HB	Female	<=65	T1-2	Negative	High	Alive
TCGA-HQ-A2OF	Female	<=65	T3-4	Negative	High	Alive
TCGA-CF-A8HX	Female	<=65	T1-2	Negative	High	Alive
TCGA-FD-A3B4	Female	<=65	T3-4	Negative	High	Dead
TCGA-G2-A2EJ	Female	<=65	unknow	Negative	High	Alive
TCGA-BL-A13I	Female	<=65	T3-4	Negative	High	Dead
TCGA-G2-A2EC	Female	<=65	unknow	Negative	High	Dead
TCGA-XF-AAMQ	Female	<=65	T1-2	Negative	High	Alive
TCGA-2F-A9KR	Female	<=65	T3-4	Negative	High	Dead
TCGA-FD-A62S	Female	<=65	T3-4	Negative	High	Dead
TCGA-FD-A5C1	Female	<=65	T3-4	Negative	High	Alive
TCGA-XF-AAN5	Female	<=65	T3-4	Negative	High	Alive
TCGA-FD-A5BY	Female	<=65	T3-4	Negative	High	Alive
TCGA-DK-AA6M	Female	<=65	T1-2	Negative	High	Alive
TCGA-XF-AAME	Female	<=65	T1-2	Negative	High	Dead
TCGA-DK-AA76	Female	<=65	unknow	Negative	High	Alive
TCGA-XF-A9SH	Female	<=65	T1-2	Negative	High	Dead
TCGA-DK-A3WY	Female	>65	T3-4	Negative	High	Alive
TCGA-DK-A3WX	Female	>65	T3-4	Negative	High	Dead
TCGA-K4-A5RI	Female	>65	T3-4	Negative	High	Dead
TCGA-2F-A9KW	Female	>65	T3-4	Negative	High	Dead
TCGA-UY-A8OD	Female	>65	T1-2	Negative	High	Alive
TCGA-LT-A8JT	Female	>65	T1-2	Negative	High	Alive
TCGA-BT-A20U	Female	>65	T3-4	Negative	High	Dead
TCGA-ZF-A9RG	Female	>65	T3-4	Negative	High	Alive
TCGA-BT-A0YX	Female	>65	T3-4	Negative	High	Dead
TCGA-FD-A43S	Female	>65	T3-4	Negative	High	Alive
TCGA-DK-AA6P	Female	>65	unknow	Negative	High	Alive
TCGA-DK-A2I1	Female	>65	T1-2	Negative	High	Alive
TCGA-XF-A9SI	Female	>65	T1-2	Negative	High	Alive
TCGA-BT-A2LB	Female	>65	T3-4	Negative	High	Dead
TCGA-5N-A9KM	Female	>65	T3-4	Negative	High	Dead
TCGA-FD-A3B3	Female	>65	T3-4	Negative	High	Dead
TCGA-XF-AAN8	Female	>65	T3-4	Negative	High	Dead
TCGA-G2-AA3B	Female	>65	T1-2	Negative	High	Alive
TCGA-UY-A78O	Female	>65	T1-2	Negative	High	Alive
TCGA-CF-A1HS	Female	>65	T3-4	Negative	High	Alive
TCGA-K4-A6FZ	Female	>65	T3-4	Negative	High	Alive
TCGA-XF-AAN1	Female	>65	T3-4	Negative	High	Dead
TCGA-FD-A5BU	Female	>65	T1-2	Negative	High	Alive
TCGA-K4-A3WV	Female	>65	T1-2	Negative	High	Alive
TCGA-XF-AAN4	Female	>65	T3-4	Negative	High	Dead
TCGA-UY-A78P	Female	>65	T1-2	Negative	High	Alive
TCGA-E7-A5KE	Female	>65	T1-2	Negative	High	Alive
TCGA-DK-A3X1	Female	>65	T3-4	Negative	High	Alive
TCGA-PQ-A6FN	Female	>65	T3-4	Negative	High	Alive
TCGA-XF-AAMW	Female	>65	T1-2	Negative	High	Dead
TCGA-FD-A6TC	Female	>65	T3-4	Negative	High	Alive
TCGA-ZF-AA56	Female	>65	T3-4	Negative	High	Dead
TCGA-KQ-A41R	Female	>65	T1-2	Negative	High	Alive
TCGA-GC-A3WC	Female	>65	T3-4	Negative	High	Alive
TCGA-BL-A5ZZ	Female	>65	T3-4	Negative	High	Alive
TCGA-FT-A3EE	Female	>65	T3-4	Negative	High	Dead
TCGA-BT-A20P	Female	>65	T3-4	Negative	High	Dead
TCGA-DK-A6AV	Female	>65	T1-2	Negative	High	Alive
TCGA-C4-A0F6	Female	>65	T3-4	Negative	High	Alive
TCGA-GC-A3RD	Female	>65	T3-4	Negative	High	Alive
TCGA-GD-A76B	Female	>65	T1-2	Negative	High	Alive
TCGA-XF-AAMX	Female	>65	T3-4	Negative	High	Dead
TCGA-XF-A9T6	Female	>65	T3-4	Negative	High	Alive
TCGA-GC-A6I1	Female	>65	T1-2	Negative	High	Alive
TCGA-GC-A3I6	Male	<=65	T3-4	Negative	High	Dead
TCGA-S5-AA26	Male	<=65	T3-4	Negative	High	Alive
TCGA-GV-A3QI	Male	<=65	T3-4	Negative	High	Alive
TCGA-XF-A8HE	Male	<=65	T3-4	Negative	High	Alive
TCGA-UY-A9PA	Male	<=65	T3-4	Negative	High	Alive
TCGA-XF-AAMR	Male	<=65	T3-4	Negative	High	Alive
TCGA-UY-A9PB	Male	<=65	T3-4	Negative	High	Alive
TCGA-XF-AAMG	Male	<=65	T3-4	Negative	High	Alive
TCGA-CF-A9FM	Male	<=65	T1-2	Negative	High	Alive
TCGA-G2-A2EF	Male	<=65	unknow	Negative	High	Alive
TCGA-CF-A9FF	Male	<=65	T1-2	Negative	High	Alive
TCGA-CF-A47V	Male	<=65	T1-2	Negative	High	Alive
TCGA-4Z-AA83	Male	<=65	T1-2	Negative	High	Alive
TCGA-CF-A27C	Male	<=65	T3-4	Negative	High	Alive
TCGA-H4-A2HO	Male	<=65	T3-4	Negative	High	Alive
TCGA-GV-A6ZA	Male	<=65	T1-2	Negative	High	Alive
TCGA-BT-A2LA	Male	<=65	T3-4	Negative	High	Alive
TCGA-GC-A3RB	Male	<=65	T3-4	Negative	High	Alive
TCGA-XF-A9T2	Male	<=65	T3-4	Negative	High	Dead
TCGA-4Z-AA7W	Male	<=65	T1-2	Negative	High	Alive
TCGA-FD-A3B8	Male	<=65	T1-2	Negative	High	Alive
TCGA-K4-AAQO	Male	<=65	T3-4	Negative	High	Alive
TCGA-ZF-AA4W	Male	<=65	T3-4	Negative	High	Alive
TCGA-FD-A5BR	Male	<=65	T1-2	Negative	High	Alive
TCGA-DK-A1AA	Male	<=65	T3-4	Negative	High	Alive
TCGA-DK-A3WW	Male	<=65	T3-4	Negative	High	Alive
TCGA-HQ-A5NE	Male	<=65	T3-4	Negative	High	Dead
TCGA-G2-A2EK	Male	<=65	unknow	Negative	High	Alive
TCGA-DK-A3IU	Male	<=65	T1-2	Negative	High	Dead
TCGA-E7-A8O8	Male	<=65	T1-2	Negative	High	Alive
TCGA-CF-A8HY	Male	<=65	T1-2	Negative	High	Alive
TCGA-GC-A3RC	Male	<=65	T1-2	Negative	High	Alive
TCGA-K4-A54R	Male	<=65	T1-2	Negative	High	Alive
TCGA-ZF-A9R5	Male	<=65	T3-4	Negative	High	Alive
TCGA-GV-A3JX	Male	<=65	T3-4	Negative	High	Alive
TCGA-XF-A9SP	Male	<=65	T3-4	Negative	High	Dead
TCGA-4Z-AA7Y	Male	<=65	T1-2	Negative	High	Alive
TCGA-C4-A0F0	Male	<=65	T1-2	Negative	High	Alive
TCGA-FD-A3NA	Male	<=65	T1-2	Negative	High	Alive
TCGA-FD-A6TK	Male	<=65	T3-4	Negative	High	Alive
TCGA-CU-A0YN	Male	<=65	T3-4	Negative	High	Dead
TCGA-DK-AA6S	Male	<=65	T3-4	Negative	High	Alive
TCGA-FD-A3SP	Male	<=65	T3-4	Negative	High	Alive
TCGA-4Z-AA89	Male	<=65	T3-4	Negative	High	Alive
TCGA-DK-AA77	Male	<=65	T1-2	Negative	High	Alive
TCGA-DK-A6B0	Male	<=65	T1-2	Negative	High	Alive
TCGA-GU-A766	Male	<=65	T1-2	Negative	High	Alive
TCGA-CF-A1HR	Male	<=65	T3-4	Negative	High	Alive
TCGA-DK-A3IT	Male	<=65	T3-4	Negative	High	Alive
TCGA-BL-A3JM	Male	<=65	T3-4	Negative	High	Dead
TCGA-DK-AA6X	Male	<=65	unknow	Negative	High	Alive
TCGA-DK-AA6T	Male	<=65	unknow	Negative	High	Alive
TCGA-4Z-AA7O	Male	<=65	T1-2	Negative	High	Alive
TCGA-E7-A85H	Male	<=65	T3-4	Negative	High	Alive
TCGA-GD-A6C6	Male	<=65	T3-4	Negative	High	Alive
TCGA-XF-A9T8	Male	<=65	T3-4	Negative	High	Dead
TCGA-BT-A42C	Male	<=65	unknow	Negative	High	Alive
TCGA-DK-A1AG	Male	<=65	T3-4	Negative	High	Alive
TCGA-4Z-AA7M	Male	<=65	T3-4	Negative	High	Alive
TCGA-4Z-AA7N	Male	<=65	T3-4	Negative	High	Dead
TCGA-FD-A43Y	Male	<=65	T3-4	Negative	High	Dead
TCGA-E7-A4XJ	Male	>65	T1-2	Negative	High	Dead
TCGA-GU-A764	Male	>65	T1-2	Negative	High	Alive
TCGA-E7-A541	Male	>65	T1-2	Negative	High	Dead
TCGA-E7-A7XN	Male	>65	T3-4	Negative	High	Alive
TCGA-K4-A3WS	Male	>65	T3-4	Negative	High	Alive
TCGA-FD-A3B7	Male	>65	T3-4	Negative	High	Dead
TCGA-ZF-AA4V	Male	>65	T3-4	Negative	High	Alive
TCGA-SY-A9G5	Male	>65	T3-4	Negative	High	Alive
TCGA-4Z-AA7S	Male	>65	T3-4	Negative	High	Dead
TCGA-DK-A6B1	Male	>65	T1-2	Negative	High	Alive
TCGA-GU-A42Q	Male	>65	T3-4	Negative	High	Dead
TCGA-CU-A3YL	Male	>65	T3-4	Negative	High	Alive
TCGA-DK-A3IS	Male	>65	T1-2	Negative	High	Alive
TCGA-XF-A9T0	Male	>65	T3-4	Negative	High	Alive
TCGA-FD-A5BS	Male	>65	T3-4	Negative	High	Alive
TCGA-XF-A9ST	Male	>65	T3-4	Negative	High	Dead
TCGA-GU-AATQ	Male	>65	T3-4	Negative	High	Dead
TCGA-FD-A3N5	Male	>65	T1-2	Negative	High	Dead
TCGA-2F-A9KQ	Male	>65	T3-4	Negative	High	Alive
TCGA-K4-A5RH	Male	>65	T3-4	Negative	High	Alive
TCGA-G2-A2EO	Male	>65	T3-4	Negative	High	Dead
TCGA-FD-A62N	Male	>65	T3-4	Negative	High	Alive
TCGA-XF-A8HG	Male	>65	T3-4	Negative	High	Dead
TCGA-ZF-A9RM	Male	>65	T1-2	Negative	High	Alive
TCGA-DK-A6AW	Male	>65	T1-2	Negative	High	Alive
TCGA-PQ-A6FI	Male	>65	T1-2	Negative	High	Alive
TCGA-GC-A3BM	Male	>65	T1-2	Negative	High	Dead
TCGA-R3-A69X	Male	>65	T3-4	Negative	High	Alive
TCGA-XF-AAMJ	Male	>65	T3-4	Negative	High	Dead
TCGA-CU-A5W6	Male	>65	T3-4	Negative	High	Dead
TCGA-YC-A8S6	Male	>65	T1-2	Negative	High	Alive
TCGA-DK-AA71	Male	>65	T1-2	Negative	High	Alive
TCGA-BT-A20W	Male	>65	T1-2	Negative	High	Dead
TCGA-GC-A4ZW	Male	>65	T3-4	Negative	High	Alive
TCGA-C4-A0F1	Male	>65	T3-4	Negative	High	Alive
TCGA-E5-A4U1	Male	>65	T1-2	Negative	High	Alive
TCGA-BT-A20N	Male	>65	T3-4	Negative	High	Dead
TCGA-DK-A1AC	Male	>65	T3-4	Negative	High	Alive
TCGA-GU-A763	Male	>65	T3-4	Negative	High	Alive
TCGA-4Z-AA87	Male	>65	T3-4	Negative	High	Alive
TCGA-DK-A3IN	Male	>65	T3-4	Negative	High	Dead
TCGA-FJ-A3Z9	Male	>65	unknow	Negative	High	Dead
TCGA-4Z-AA80	Male	>65	T1-2	Negative	High	Dead
TCGA-UY-A9PH	Male	>65	T1-2	Negative	High	Alive
TCGA-XF-AAN2	Male	>65	T1-2	Negative	High	Dead
TCGA-KQ-A41N	Male	>65	T3-4	Negative	High	Alive
TCGA-4Z-AA7R	Male	>65	T3-4	Negative	High	Dead
TCGA-FJ-A3ZF	Male	>65	unknow	Negative	High	Alive
TCGA-FD-A43P	Male	>65	T1-2	Negative	High	Alive
TCGA-DK-A3IQ	Male	>65	T3-4	Negative	High	Dead
TCGA-BT-A42E	Male	>65	T3-4	Negative	High	Alive
TCGA-ZF-A9R2	Male	>65	T1-2	Negative	High	Alive
TCGA-K4-A5RJ	Male	>65	T1-2	Negative	High	Alive
TCGA-XF-AAML	Male	>65	T1-2	Negative	High	Dead
TCGA-BT-A20J	Male	>65	T1-2	Negative	High	Dead
TCGA-FD-A3B6	Male	>65	T1-2	Negative	High	Dead
TCGA-DK-AA74	Male	>65	T3-4	Negative	High	Alive
TCGA-MV-A51V	Male	>65	T3-4	Negative	High	Alive
TCGA-BT-A20O	Male	>65	T3-4	Negative	High	Dead
TCGA-CU-A3KJ	Male	>65	T3-4	Negative	High	Alive
TCGA-BT-A0S7	Male	>65	T3-4	Negative	High	Dead
TCGA-FD-A62P	Male	>65	T1-2	Negative	High	Dead
TCGA-DK-A3IM	Male	>65	T3-4	Negative	High	Dead
TCGA-FD-A43N	Male	>65	T3-4	Negative	High	Alive
TCGA-BT-A3PJ	Male	>65	T3-4	Negative	High	Alive
TCGA-XF-A9SM	Male	>65	T3-4	Negative	High	Alive
TCGA-K4-A4AB	Male	>65	T3-4	Negative	High	Alive
TCGA-GV-A40G	Male	>65	T1-2	Negative	High	Alive
TCGA-ZF-A9RC	Male	>65	T3-4	Negative	High	Alive
TCGA-XF-A8HD	Male	>65	T3-4	Negative	High	Alive
TCGA-FD-A6TD	Male	>65	T3-4	Negative	High	Dead
TCGA-G2-A2EL	Male	>65	unknow	Negative	High	Dead
TCGA-DK-AA6W	Male	>65	T1-2	Negative	High	Dead
TCGA-XF-AAMY	Male	>65	T3-4	Negative	High	Alive
TCGA-GC-A3OO	Male	>65	T1-2	Negative	High	Alive
TCGA-DK-A1A5	Male	>65	T1-2	Negative	High	Dead
TCGA-DK-A2I4	Male	>65	T3-4	Negative	High	Alive
TCGA-FD-A3SN	Male	>65	T3-4	Negative	High	Alive
TCGA-4Z-AA81	Male	>65	T1-2	Negative	High	Dead
TCGA-BT-A3PK	Male	>65	T1-2	Negative	High	Dead
TCGA-UY-A9PD	Male	>65	T3-4	Negative	High	Alive
TCGA-XF-A8HF	Male	>65	T3-4	Negative	High	Dead
TCGA-XF-A9SG	Male	>65	T1-2	Negative	High	Alive
TCGA-DK-AA75	Male	>65	T3-4	Negative	High	Dead
TCGA-FD-A6TB	Male	>65	T3-4	Negative	High	Alive
TCGA-2F-A9KT	Male	>65	T1-2	Negative	High	Alive
TCGA-K4-A4AC	Male	>65	T1-2	Negative	High	Dead
TCGA-FD-A43X	Male	>65	T1-2	Negative	High	Alive
TCGA-DK-A1AE	Male	>65	T3-4	Negative	High	Alive
TCGA-FD-A5BT	Male	>65	T3-4	Negative	High	Dead
TCGA-G2-A2ES	Male	>65	T3-4	Negative	High	Dead
TCGA-CF-A9FL	Male	>65	T3-4	Negative	High	Dead
TCGA-K4-A3WU	Male	>65	T3-4	Negative	High	Alive
TCGA-KQ-A41Q	Male	>65	T3-4	Negative	High	Alive
GSM340623	Female	>65	T3-4	Positive	High	Alive
GSM340654	Male	<=65	T3-4	Positive	High	Alive
GSM340665	Male	>65	T1-2	Positive	High	Alive
GSM340696	Male	>65	T3-4	Positive	High	Alive
GSM340704	Male	>65	T1-2	Positive	High	Alive
GSM340712	Male	>65	T1-2	Positive	High	Dead
GSM340725	Male	>65	T3-4	Positive	High	Alive
GSM340732	Female	>65	T3-4	Positive	High	Alive
GSM340745	Female	>65	T1-2	Positive	High	Dead
GSM340758	Female	<=65	T3-4	Positive	High	Alive
GSM340759	Male	<=65	T1-2	Positive	High	Alive
GSM340765	Male	<=65	T3-4	Positive	High	Alive
TCGA-GD-A2C5	Female	<=65	T3-4	Positive	High	Alive
TCGA-GV-A3QK	Female	<=65	T3-4	Positive	High	Alive
TCGA-XF-A8HI	Female	<=65	T1-2	Positive	High	Dead
TCGA-BT-A20V	Female	<=65	T3-4	Positive	High	Dead
TCGA-ZF-AA5H	Female	<=65	T3-4	Positive	High	Alive
TCGA-XF-A9SY	Female	<=65	T3-4	Positive	High	Alive
TCGA-E7-A97Q	Female	<=65	T3-4	Positive	High	Dead
TCGA-E5-A2PC	Female	<=65	T1-2	Positive	High	Alive
TCGA-DK-AA6Q	Female	<=65	T3-4	Positive	High	Dead
TCGA-ZF-AA58	Female	<=65	T3-4	Positive	High	Alive
TCGA-XF-A8HH	Female	<=65	T3-4	Positive	High	Dead
TCGA-DK-A2I2	Female	<=65	T3-4	Positive	High	Dead
TCGA-XF-A9SX	Female	<=65	T3-4	Positive	High	Dead
TCGA-DK-A1A7	Female	>65	T3-4	Positive	High	Alive
TCGA-C4-A0EZ	Female	>65	T3-4	Positive	High	Dead
TCGA-XF-A9T3	Female	>65	T3-4	Positive	High	Alive
TCGA-XF-A9SU	Female	>65	T3-4	Positive	High	Dead
TCGA-DK-A1AB	Female	>65	T3-4	Positive	High	Dead
TCGA-ZF-A9RD	Female	>65	T3-4	Positive	High	Dead
TCGA-XF-AAMT	Female	>65	T3-4	Positive	High	Dead
TCGA-FD-A5BZ	Female	>65	T3-4	Positive	High	Dead
TCGA-XF-A9T5	Female	>65	T3-4	Positive	High	Alive
TCGA-BT-A2LD	Female	>65	T3-4	Positive	High	Dead
TCGA-DK-A3IL	Female	>65	T3-4	Positive	High	Dead
TCGA-BT-A20R	Female	>65	T3-4	Positive	High	Dead
TCGA-DK-A2HX	Female	>65	T3-4	Positive	High	Dead
TCGA-FD-A6TF	Female	>65	T3-4	Positive	High	Dead
TCGA-UY-A78M	Female	>65	T1-2	Positive	High	Dead
TCGA-XF-AAMZ	Female	>65	T3-4	Positive	High	Dead
TCGA-DK-A1AF	Female	>65	T3-4	Positive	High	Alive
TCGA-GD-A3OP	Female	>65	T3-4	Positive	High	Alive
TCGA-GC-A6I3	Female	>65	T3-4	Positive	High	Alive
TCGA-E7-A7DV	Male	<=65	T3-4	Positive	High	Alive
TCGA-DK-A6B5	Male	<=65	T3-4	Positive	High	Alive
TCGA-XF-A9T4	Male	<=65	T1-2	Positive	High	Dead
TCGA-DK-AA6L	Male	<=65	T3-4	Positive	High	Dead
TCGA-GD-A3OQ	Male	<=65	T3-4	Positive	High	Alive
TCGA-DK-A1A6	Male	<=65	T1-2	Positive	High	Alive
TCGA-FD-A6TE	Male	<=65	T3-4	Positive	High	Alive
TCGA-GV-A3JZ	Male	<=65	T3-4	Positive	High	Alive
TCGA-BT-A20X	Male	<=65	T3-4	Positive	High	Dead
TCGA-CU-A3QU	Male	<=65	T1-2	Positive	High	Alive
TCGA-FD-A6TA	Male	<=65	T3-4	Positive	High	Alive
TCGA-ZF-A9R9	Male	<=65	T3-4	Positive	High	Dead
TCGA-4Z-AA82	Male	<=65	T1-2	Positive	High	Dead
TCGA-FD-A3SJ	Male	<=65	T1-2	Positive	High	Dead
TCGA-BT-A42B	Male	<=65	T3-4	Positive	High	Dead
TCGA-G2-AA3D	Male	<=65	T3-4	Positive	High	Alive
TCGA-DK-A1A3	Male	<=65	T3-4	Positive	High	Dead
TCGA-XF-AAN7	Male	<=65	T3-4	Positive	High	Dead
TCGA-FD-A3SL	Male	<=65	T3-4	Positive	High	Dead
TCGA-UY-A78K	Male	<=65	unknow	Positive	High	Dead
TCGA-GC-A3YS	Male	<=65	T3-4	Positive	High	Alive
TCGA-4Z-AA84	Male	<=65	T3-4	Positive	High	Alive
TCGA-FD-A5C0	Male	<=65	T3-4	Positive	High	Dead
TCGA-FD-A3SQ	Male	<=65	T3-4	Positive	High	Dead
TCGA-UY-A78L	Male	<=65	unknow	Positive	High	Alive
TCGA-2F-A9KO	Male	<=65	T3-4	Positive	High	Dead
TCGA-FD-A6TH	Male	<=65	T3-4	Positive	High	Dead
TCGA-UY-A8OB	Male	<=65	T3-4	Positive	High	Alive
TCGA-BT-A20T	Male	<=65	T3-4	Positive	High	Dead
TCGA-K4-A6MB	Male	<=65	T3-4	Positive	High	Alive
TCGA-BT-A42F	Male	<=65	T3-4	Positive	High	Alive
TCGA-E5-A4TZ	Male	<=65	T3-4	Positive	High	Dead
TCGA-ZF-AA5P	Male	<=65	T1-2	Positive	High	Alive
TCGA-GV-A3QG	Male	<=65	T3-4	Positive	High	Dead
TCGA-XF-A9SK	Male	<=65	T3-4	Positive	High	Dead
TCGA-BL-A13J	Male	<=65	T3-4	Positive	High	Dead
TCGA-ZF-AA4T	Male	<=65	T3-4	Positive	High	Dead
TCGA-FJ-A3ZE	Male	<=65	unknow	Positive	High	Dead
TCGA-4Z-AA86	Male	>65	T3-4	Positive	High	Dead
TCGA-2F-A9KP	Male	>65	T3-4	Positive	High	Dead
TCGA-G2-AA3C	Male	>65	T3-4	Positive	High	Dead
TCGA-GV-A3JV	Male	>65	T3-4	Positive	High	Dead
TCGA-FD-A3SS	Male	>65	T3-4	Positive	High	Dead
TCGA-E7-A6MD	Male	>65	T3-4	Positive	High	Alive
TCGA-ZF-AA4R	Male	>65	T3-4	Positive	High	Dead
TCGA-FD-A3SO	Male	>65	T3-4	Positive	High	Dead
TCGA-DK-AA6R	Male	>65	T3-4	Positive	High	Alive
TCGA-XF-AAMF	Male	>65	T3-4	Positive	High	Dead
TCGA-XF-AANegative	Male	>65	T3-4	Positive	High	Dead
TCGA-GU-A42R	Male	>65	T3-4	Positive	High	Dead
TCGA-FD-A3SR	Male	>65	T3-4	Positive	High	Dead
TCGA-XF-A9SL	Male	>65	T3-4	Positive	High	Dead
TCGA-DK-A1AD	Male	>65	T3-4	Positive	High	Alive
TCGA-DK-A6B2	Male	>65	T3-4	Positive	High	Alive
TCGA-FD-A3SM	Male	>65	T3-4	Positive	High	Dead
TCGA-FD-A43U	Male	>65	T3-4	Positive	High	Alive
TCGA-GU-A42P	Male	>65	T3-4	Positive	High	Dead
TCGA-FD-A6TG	Male	>65	T3-4	Positive	High	Dead
TCGA-BT-A20Q	Male	>65	T3-4	Positive	High	Dead
TCGA-FD-A6TI	Male	>65	T3-4	Positive	High	Dead
TCGA-GU-AATP	Male	>65	T1-2	Positive	High	Alive
TCGA-FD-A62O	Male	>65	T3-4	Positive	High	Dead
TCGA-GU-AATO	Male	>65	T3-4	Positive	High	Dead
TCGA-FT-A61P	Male	>65	T3-4	Positive	High	Alive
TCGA-XF-AAN3	Male	>65	T3-4	Positive	High	Alive
TCGA-CU-A72E	Male	>65	T3-4	Positive	High	Dead
TCGA-BT-A3PH	Male	>65	T3-4	Positive	High	Dead
TCGA-KQ-A41P	Male	>65	T3-4	Positive	High	Alive
TCGA-FJ-A3Z7	Male	>65	T3-4	Positive	High	Alive
TCGA-G2-AA3F	Male	>65	T3-4	Positive	High	Alive
TCGA-UY-A9PF	Male	>65	T3-4	Positive	High	Alive
TCGA-C4-A0F7	Male	>65	T3-4	Positive	High	Dead
TCGA-HQ-A5ND	Male	>65	T3-4	Positive	High	Dead
TCGA-LC-A66R	Male	>65	T3-4	Positive	High	Alive
TCGA-XF-A8HC	Male	>65	T3-4	Positive	High	Dead
TCGA-GV-A3QF	Male	>65	T3-4	Positive	High	Dead
TCGA-XF-A9SZ	Male	>65	T3-4	Positive	High	Dead
TCGA-UY-A78N	Male	>65	T1-2	Positive	High	Dead
TCGA-XF-AAMH	Male	>65	T3-4	Positive	High	Dead
TCGA-DK-A2I6	Male	>65	T1-2	Positive	High	Alive
TCGA-ZF-A9R1	Male	>65	T3-4	Positive	High	Alive
TCGA-GU-A767	Male	>65	T3-4	Positive	High	Dead
TCGA-FD-A5BX	Male	>65	T3-4	Positive	High	Dead
TCGA-SY-A9G0	Male	>65	T3-4	Positive	High	Dead
TCGA-XF-A9SV	Male	>65	T3-4	Positive	High	Dead
TCGA-CU-A0YR	Male	>65	T1-2	Positive	High	Dead
TCGA-XF-A9SJ	Male	>65	T3-4	Positive	High	Dead
TCGA-S5-A6DX	Male	>65	T3-4	Positive	High	Dead
TCGA-KQ-A41O	Male	>65	T3-4	Positive	High	Alive
TCGA-CU-A0YO	Male	>65	T3-4	Positive	High	Dead
TCGA-DK-A3X2	Male	>65	T3-4	Positive	High	Dead
TCGA-XF-A9SW	Male	>65	T3-4	Positive	High	Dead
TCGA-FD-A3B5	Male	>65	T1-2	Positive	High	Dead
TCGA-UY-A9PE	Male	>65	T1-2	Positive	High	Alive
TCGA-DK-A3IK	Male	>65	T3-4	Positive	High	Dead
TCGA-GU-A762	Male	>65	T3-4	Positive	High	Dead
TCGA-UY-A8OC	Male	>65	T3-4	Positive	High	Dead
GSM786559	Female	>65	T1-2	Negative	High	Dead
GSM786517	Male	<=65	T1-2	Negative	High	Dead
GSM786572	Male	>65	T1-2	Negative	High	Dead
GSM786493	Female	>65	T1-2	Negative	High	Dead
GSM786581	Female	>65	T1-2	Negative	High	Dead
GSM786574	Male	<=65	T1-2	Negative	High	Dead
GSM786573	Male	<=65	T1-2	Negative	High	Dead
GSM786491	Male	<=65	T1-2	Negative	High	Alive
GSM786562	Male	>65	T1-2	Negative	High	Alive
GSM786548	Male	>65	T1-2	Negative	High	Alive
GSM786538	Male	>65	T1-2	Negative	High	Alive
GSM786571	Female	<=65	T3-4	Negative	High	Dead
GSM786551	Female	>65	T3-4	Negative	High	Dead
GSM786515	Female	>65	T3-4	Negative	High	Alive
GSM786522	Male	<=65	T3-4	Negative	High	Dead
GSM786543	Male	<=65	T3-4	Negative	High	Alive
GSM786564	Male	>65	T3-4	Negative	High	Alive
GSM786498	Male	>65	T3-4	Negative	High	Dead
GSM786554	Male	>65	T3-4	Negative	High	Alive
GSM786560	Male	>65	T3-4	Negative	High	Dead
GSM786503	Male	>65	T3-4	Negative	High	Alive
GSM786531	Male	>65	T3-4	Negative	High	Alive
GSM786557	Male	>65	T3-4	Negative	High	Alive
GSM786552	Male	>65	T3-4	Negative	High	Alive
GSM786495	Female	>65	T3-4	Negative	High	Alive
GSM786505	Female	>65	T3-4	Negative	High	Alive
GSM786561	Male	>65	T3-4	Negative	High	Alive
GSM786539	Female	>65	T1-2	Negative	High	Dead
GSM786527	Female	>65	T1-2	Negative	High	Alive
GSM786541	Male	>65	T1-2	Negative	High	Alive
GSM786537	Female	<=65	T1-2	Negative	High	Dead
GSM786499	Male	<=65	T1-2	Negative	High	Dead
GSM786567	Male	<=65	T1-2	Negative	High	Dead
GSM786492	Male	<=65	T1-2	Negative	High	Dead
GSM786502	Male	>65	T1-2	Negative	High	Dead
GSM786577	Female	>65	T3-4	Negative	High	Dead
GSM786576	Male	<=65	T3-4	Negative	High	Dead
GSM786508	Male	<=65	T3-4	Negative	High	Dead
GSM786549	Male	<=65	T3-4	Negative	High	Dead
GSM786524	Male	>65	T3-4	Negative	High	Dead
GSM786563	Male	>65	T3-4	Negative	High	Dead
GSM786533	Male	>65	T3-4	Negative	High	Dead
GSM786550	Male	>65	T3-4	Negative	High	Dead
GSM786520	Female	<=65	T3-4	Negative	High	Dead
GSM786497	Male	<=65	T1-2	Positive	High	Alive
GSM786580	Male	>65	T1-2	Positive	High	Dead
GSM786507	Female	<=65	T3-4	Positive	High	Dead
GSM786569	Female	>65	T3-4	Positive	High	Dead
GSM786568	Male	>65	T3-4	Positive	High	Dead
GSM786535	Male	>65	T3-4	Positive	High	Alive
GSM786525	Female	>65	T3-4	Positive	High	Alive
GSM786575	Male	<=65	T3-4	Positive	High	Dead
GSM786540	Male	<=65	T3-4	Positive	High	Dead
GSM786553	Male	>65	T3-4	Positive	High	Dead
GSM786511	Male	>65	T3-4	Positive	High	Alive
GSM786579	Male	>65	T1-2	Positive	High	Dead
GSM786532	Female	>65	T3-4	Positive	High	Dead
GSM786544	Female	>65	T3-4	Positive	High	Dead
GSM786529	Male	<=65	T3-4	Positive	High	Dead
GSM786519	Male	<=65	T3-4	Positive	High	Dead
GSM786582	Male	<=65	T3-4	Positive	High	Dead
GSM786512	Male	>65	T3-4	Positive	High	Dead
GSM786547	Male	>65	T3-4	Positive	High	Dead
GSM786506	Male	>65	T3-4	Positive	High	Dead
GSM786518	Male	>65	T3-4	Positive	High	Dead
GSM786578	Male	>65	T3-4	Positive	High	Dead
GSM786542	Female	>65	T3-4	Positive	High	Dead
GSM786494	Male	<=65	T3-4	Positive	High	Dead
GSM786510	Male	<=65	T3-4	Positive	High	Dead
GSM786514	Male	<=65	T3-4	Positive	High	Dead
GSM786521	Male	<=65	T3-4	Positive	High	Dead
GSM786504	Male	>65	T3-4	Positive	High	Dead
TCGA-ZF-A9R3	Female	<=65	T1-2	unknow	High	Dead
TCGA-GD-A3OS	Female	<=65	unknow	unknow	High	Alive
TCGA-ZF-AA5N	Female	<=65	T1-2	unknow	High	Dead
TCGA-H4-A2HQ	Female	<=65	unknow	unknow	High	Alive
TCGA-ZF-A9RN	Female	>65	T3-4	unknow	High	Dead
TCGA-ZF-AA51	Female	>65	T1-2	unknow	High	Alive
TCGA-5N-A9KI	Female	>65	T3-4	unknow	High	Dead
TCGA-ZF-A9R7	Female	>65	unknow	unknow	High	Alive
TCGA-YC-A89H	Female	>65	unknow	unknow	High	Alive
TCGA-ZF-A9RE	Female	>65	unknow	unknow	High	Dead
TCGA-KQ-A41S	Female	>65	T3-4	unknow	High	Alive
TCGA-FJ-A871	Male	<=65	T3-4	unknow	High	Dead
TCGA-G2-A3IE	Male	<=65	unknow	unknow	High	Dead
TCGA-ZF-AA4X	Male	<=65	T1-2	unknow	High	Alive
TCGA-E7-A4IJ	Male	<=65	T1-2	unknow	High	Dead
TCGA-LT-A5Z6	Male	<=65	unknow	unknow	High	Alive
TCGA-YF-AA3M	Male	<=65	T1-2	unknow	High	Alive
TCGA-DK-A6B6	Male	<=65	unknow	unknow	High	Alive
TCGA-ZF-AA53	Male	<=65	T1-2	unknow	High	Alive
TCGA-DK-A3IV	Male	<=65	unknow	unknow	High	Dead
TCGA-ZF-A9RL	Male	<=65	unknow	unknow	High	Alive
TCGA-E7-A7PW	Male	<=65	T3-4	unknow	High	Alive
TCGA-G2-A3VY	Male	>65	unknow	unknow	High	Alive
TCGA-G2-A3IB	Male	>65	unknow	unknow	High	Dead
TCGA-GV-A3QH	Male	>65	unknow	unknow	High	Dead
TCGA-ZF-AA52	Male	>65	T3-4	unknow	High	Dead
TCGA-ZF-AA4U	Male	>65	T3-4	unknow	High	Dead
TCGA-ZF-AA54	Male	>65	T3-4	unknow	High	Dead
TCGA-YC-A9TC	Male	>65	unknow	unknow	High	Dead
TCGA-E7-A519	Male	>65	T1-2	unknow	High	Alive
TCGA-BL-A0C8	Male	>65	T1-2	unknow	High	Alive
TCGA-E7-A97P	Male	>65	T1-2	unknow	High	Dead
TCGA-ZF-A9RF	Male	>65	T1-2	unknow	High	Alive
TCGA-GV-A3JW	Male	>65	T1-2	unknow	High	Alive
TCGA-ZF-AA4N	Male	>65	unknow	unknow	High	Dead
TCGA-E7-A6ME	Male	>65	T1-2	unknow	High	Alive
TCGA-GV-A40E	Male	>65	unknow	unknow	High	Dead
TCGA-4Z-AA7Q	Male	>65	T3-4	unknow	High	Dead
TCGA-ZF-A9R0	Male	>65	T3-4	unknow	High	Dead
TCGA-ZF-A9R4	Male	>65	T1-2	unknow	High	Alive
GSM786534	Male	>65	T1-2	unknow	High	Dead
GSM786509	Male	>65	T1-2	unknow	High	Dead
GSM786583	Male	>65	T1-2	unknow	High	Dead
GSM786566	Male	>65	T1-2	unknow	High	Alive
GSM786500	Female	>65	T3-4	unknow	High	Alive
GSM786545	Female	>65	T3-4	unknow	High	Alive
GSM786528	Female	>65	T3-4	unknow	High	Alive
GSM786526	Male	>65	T3-4	unknow	High	Dead
GSM786513	Male	>65	T3-4	unknow	High	Alive
GSM786546	Male	>65	T3-4	unknow	High	Dead
GSM786530	Female	>65	T3-4	unknow	High	Dead
GSM786496	Male	>65	T3-4	unknow	High	Dead
GSM786570	Male	>65	T3-4	unknow	High	Dead
GSM786516	Female	>65	T3-4	unknow	High	Dead
GSM786536	Male	>65	T3-4	unknow	High	Dead
GSM340605	Male	>65	T1-2	Negative	Low	Alive
GSM340606	Female	<=65	T1-2	Negative	Low	Alive
GSM340607	Male	<=65	T1-2	Negative	Low	Alive
GSM340608	Male	>65	T1-2	Negative	Low	Alive
GSM340609	Male	>65	T1-2	Negative	Low	Dead
GSM340610	Male	>65	T1-2	Negative	Low	Alive
GSM340611	Male	>65	T1-2	Negative	Low	Alive
GSM340612	Male	<=65	T1-2	Negative	Low	Alive
GSM340614	Male	<=65	T3-4	Negative	Low	Alive
GSM340615	Male	<=65	T1-2	Negative	Low	Alive
GSM340616	Female	<=65	T1-2	Negative	Low	Alive
GSM340617	Male	>65	T1-2	Negative	Low	Alive
GSM340618	Male	>65	T3-4	Negative	Low	Alive
GSM340619	Male	>65	T1-2	Negative	Low	Alive
GSM340621	Male	<=65	T1-2	Negative	Low	Alive
GSM340622	Male	<=65	T1-2	Negative	Low	Alive
GSM340624	Male	>65	T1-2	Negative	Low	Alive
GSM340625	Male	>65	T1-2	Negative	Low	Alive
GSM340626	Male	<=65	T1-2	Negative	Low	Alive
GSM340627	Female	>65	T1-2	Negative	Low	Alive
GSM340629	Male	>65	T1-2	Negative	Low	Alive
GSM340630	Male	<=65	T1-2	Negative	Low	Alive
GSM340631	Male	<=65	T1-2	Negative	Low	Alive
GSM340632	Male	<=65	T1-2	Negative	Low	Alive
GSM340635	Male	<=65	T1-2	Negative	Low	Alive
GSM340637	Male	>65	T1-2	Negative	Low	Alive
GSM340638	Male	>65	T1-2	Negative	Low	Alive
GSM340639	Male	<=65	T1-2	Negative	Low	Alive
GSM340640	Male	>65	T1-2	Negative	Low	Alive
GSM340642	Male	<=65	T1-2	Negative	Low	Alive
GSM340643	Male	>65	T1-2	Negative	Low	Alive
GSM340644	Male	<=65	T1-2	Negative	Low	Alive
GSM340647	Male	<=65	T1-2	Negative	Low	Alive
GSM340648	Male	<=65	T1-2	Negative	Low	Alive
GSM340649	Male	<=65	T1-2	Negative	Low	Alive
GSM340650	Male	<=65	T1-2	Negative	Low	Alive
GSM340651	Male	>65	T1-2	Negative	Low	Alive
GSM340652	Male	>65	T1-2	Negative	Low	Alive
GSM340657	Male	>65	T1-2	Negative	Low	Alive
GSM340658	Male	>65	T1-2	Negative	Low	Alive
GSM340659	Male	<=65	T1-2	Negative	Low	Dead
GSM340660	Male	<=65	T1-2	Negative	Low	Alive
GSM340661	Male	>65	T1-2	Negative	Low	Alive
GSM340664	Male	<=65	T1-2	Negative	Low	Alive
GSM340666	Male	<=65	T1-2	Negative	Low	Alive
GSM340667	Female	<=65	T1-2	Negative	Low	Alive
GSM340668	Male	<=65	T1-2	Negative	Low	Alive
GSM340669	Male	<=65	T1-2	Negative	Low	Alive
GSM340670	Male	<=65	T1-2	Negative	Low	Alive
GSM340673	Female	<=65	T1-2	Negative	Low	Alive
GSM340676	Male	>65	T1-2	Negative	Low	Alive
GSM340679	Male	>65	T1-2	Negative	Low	Alive
GSM340680	Male	>65	T1-2	Negative	Low	Alive
GSM340682	Male	>65	T1-2	Negative	Low	Alive
GSM340683	Male	<=65	T1-2	Negative	Low	Alive
GSM340685	Male	>65	T1-2	Negative	Low	Alive
GSM340686	Male	>65	T1-2	Negative	Low	Alive
GSM340687	Female	>65	T1-2	Negative	Low	Alive
GSM340688	Male	>65	T1-2	Negative	Low	Alive
GSM340689	Female	>65	T1-2	Negative	Low	Alive
GSM340690	Male	>65	T1-2	Negative	Low	Dead
GSM340691	Female	<=65	T1-2	Negative	Low	Alive
GSM340692	Male	<=65	T1-2	Negative	Low	Alive
GSM340695	Male	<=65	T1-2	Negative	Low	Alive
GSM340699	Male	>65	T1-2	Negative	Low	Dead
GSM340703	Male	<=65	T1-2	Negative	Low	Dead
GSM340707	Male	<=65	T1-2	Negative	Low	Alive
GSM340709	Female	<=65	T1-2	Negative	Low	Alive
GSM340711	Female	<=65	T1-2	Negative	Low	Dead
GSM340713	Male	<=65	T1-2	Negative	Low	Dead
GSM340715	Male	<=65	T1-2	Negative	Low	Alive
GSM340716	Female	>65	T1-2	Negative	Low	Alive
GSM340717	Male	<=65	T1-2	Negative	Low	Alive
GSM340718	Male	<=65	T1-2	Negative	Low	Alive
GSM340719	Male	<=65	T1-2	Negative	Low	Alive
GSM340722	Female	>65	T1-2	Negative	Low	Dead
GSM340724	Male	<=65	T1-2	Negative	Low	Dead
GSM340726	Male	<=65	T1-2	Negative	Low	Alive
GSM340727	Male	>65	T3-4	Negative	Low	Dead
GSM340729	Male	>65	T1-2	Negative	Low	Dead
GSM340730	Male	>65	T1-2	Negative	Low	Dead
GSM340733	Male	<=65	T1-2	Negative	Low	Dead
GSM340734	Male	<=65	T1-2	Negative	Low	Dead
GSM340735	Male	>65	T1-2	Negative	Low	Dead
GSM340737	Male	<=65	T1-2	Negative	Low	Dead
GSM340738	Male	>65	T1-2	Negative	Low	Dead
GSM340739	Male	>65	T1-2	Negative	Low	Dead
GSM340740	Male	>65	T1-2	Negative	Low	Dead
GSM340741	Male	<=65	T1-2	Negative	Low	Alive
GSM340742	Female	<=65	T1-2	Negative	Low	Dead
GSM340743	Male	>65	T1-2	Negative	Low	Dead
GSM340747	Male	>65	T3-4	Negative	Low	Alive
GSM340748	Male	<=65	T1-2	Negative	Low	Alive
GSM340749	Male	<=65	T1-2	Negative	Low	Alive
GSM340750	Male	>65	T1-2	Negative	Low	Alive
GSM340751	Male	<=65	T1-2	Negative	Low	Alive
GSM340753	Female	<=65	T1-2	Negative	Low	Alive
GSM340754	Male	<=65	T1-2	Negative	Low	Alive
GSM340756	Female	>65	T1-2	Negative	Low	Alive
GSM340764	Male	<=65	T3-4	Negative	Low	Alive
GSM340767	Female	>65	T1-2	Negative	Low	Alive
GSM340768	Male	<=65	T1-2	Negative	Low	Alive
TCGA-CF-A3MF	Male	<=65	T3-4	Negative	Low	Alive
TCGA-CF-A47T	Female	<=65	T1-2	Negative	Low	Dead
TCGA-CF-A47S	Male	<=65	T1-2	Negative	Low	Alive
TCGA-CF-A47W	Male	<=65	T1-2	Negative	Low	Alive
TCGA-CF-A3MG	Male	<=65	T1-2	Negative	Low	Alive
TCGA-E7-A8O7	Male	<=65	T1-2	Negative	Low	Alive
TCGA-CF-A7I0	Male	<=65	T1-2	Negative	Low	Alive
TCGA-CF-A47Y	Male	<=65	T1-2	Negative	Low	Alive
TCGA-E7-A678	Male	<=65	T3-4	Negative	Low	Alive
TCGA-E7-A3Y1	Male	<=65	unknow	Negative	Low	Alive
TCGA-CF-A5U8	Male	<=65	T1-2	Negative	Low	Alive
TCGA-CF-A47X	Male	<=65	T1-2	Negative	Low	Alive
TCGA-CF-A3MI	Male	<=65	T1-2	Negative	Low	Alive
TCGA-CF-A5UA	Male	>65	T1-2	Negative	Low	Alive
TCGA-E7-A5KF	Male	>65	T1-2	Negative	Low	Alive
TCGA-E7-A7DU	Male	>65	T3-4	Negative	Low	Alive
TCGA-CF-A3MH	Male	>65	T1-2	Negative	Low	Alive
TCGA-E7-A677	Male	>65	T1-2	Negative	Low	Alive
TCGA-CF-A9FH	Male	>65	T1-2	Negative	Low	Alive
GSM340620	Male	<=65	T3-4	Positive	Low	Dead
GSM340702	Female	<=65	T3-4	Positive	Low	Alive
GSM340763	Male	>65	T1-2	Positive	Low	Alive
GSM786565	Male	<=65	T1-2	Negative	Low	Dead
GSM786555	Male	<=65	T1-2	Negative	Low	Alive
GSM786501	Male	>65	T1-2	Negative	Low	Dead
GSM786556	Male	<=65	T1-2	Negative	Low	Dead
GSM786523	Male	>65	T1-2	Negative	Low	Dead
TCGA-E7-A6MF	Male	<=65	T1-2	unknow	Low	Alive
TCGA-E7-A3X6	Male	>65	T1-2	unknow	Low	Dead
GSM786558	Female	>65	T1-2	unknow	Low	Dead
TCGA-DK-AA6U	Male	<=65	unknow	Negative	unknow	Alive
TCGA-HQ-A2OE	Male	>65	T1-2	Positive	unknow	Alive
TCGA-K4-A83P	Male	>65	T3-4	Positive	unknow	Alive

## Sheet: S5
Table S5: The activation states of biological pathways in distinct TME subtypes by GSVA enrichment analysis.
GSVA of biological pathways between C2 vs C1									The intersection of the significantly enriched pathways in C2 vs. C1, C3 vs. C2, and C3 vs C1
id	logFC	AveExpr	t	P.Value	adj.P.Val	B			KEGG_REGULATION_OF_ACTIN_CYTOSKELETON
KEGG_LINOLEIC_ACID_METABOLISM	-0.344793	0.0845689	-13.6807	1.05557e-35	1.92113e-33	70.3257			KEGG_PRION_DISEASES
KEGG_REGULATION_OF_ACTIN_CYTOSKELETON	0.159289	-0.0688897	13.1245	2.13358e-33	1.94156e-31	65.0812			KEGG_PROTEASOME
KEGG_PATHOGENIC_ESCHERICHIA_COLI_INFECTION	0.247362	-0.0847573	12.4309	1.40055e-30	8.49668e-29	58.6751			KEGG_SYSTEMIC_LUPUS_ERYTHEMATOSUS
KEGG_GLYCEROPHOSPHOLIPID_METABOLISM	-0.160712	0.0462821	-11.4505	1.00768e-26	4.58495e-25	49.9094			KEGG_VIRAL_MYOCARDITIS
KEGG_PRION_DISEASES	0.215052	-0.0939001	11.165	1.24701e-25	4.53913e-24	47.4278			KEGG_FOCAL_ADHESION
KEGG_ALPHA_LINOLENIC_ACID_METABOLISM	-0.28577	0.0384965	-10.7383	5.01578e-24	1.52145e-22	43.7848			KEGG_CHEMOKINE_SIGNALING_PATHWAY
KEGG_OOCYTE_MEIOSIS	0.18467	-0.027045	10.4829	4.40665e-23	1.14573e-21	41.6428			KEGG_LEISHMANIA_INFECTION
KEGG_PROTEASOME	0.330653	-0.0378345	10.2882	2.26238e-22	5.14692e-21	40.0308			KEGG_MELANOMA
KEGG_SYSTEMIC_LUPUS_ERYTHEMATOSUS	0.277752	-0.125912	9.86776	7.26832e-21	1.46982e-19	36.6134			KEGG_NOD_LIKE_RECEPTOR_SIGNALING_PATHWAY
KEGG_RETINOL_METABOLISM	-0.217225	0.0892357	-9.77493	1.54515e-20	2.81218e-19	35.8709			KEGG_CYTOKINE_CYTOKINE_RECEPTOR_INTERACTION
KEGG_PROGESTERONE_MEDIATED_OOCYTE_MATURATION	0.136265	-0.0278792	9.37271	3.85114e-19	6.37188e-18	32.7063			KEGG_AUTOIMMUNE_THYROID_DISEASE
KEGG_VIRAL_MYOCARDITIS	0.202429	-0.105462	9.03473	5.3678e-18	8.14116e-17	30.1155			KEGG_ARRHYTHMOGENIC_RIGHT_VENTRICULAR_CARDIOMYOPATHY_ARVC
KEGG_GLYCEROLIPID_METABOLISM	-0.135609	0.00834493	-8.70238	6.72461e-17	9.41446e-16	27.6316			KEGG_HEMATOPOIETIC_CELL_LINEAGE
KEGG_PPAR_SIGNALING_PATHWAY	-0.142208	0.025274	-8.6911	7.31858e-17	9.51415e-16	27.5484			KEGG_GRAFT_VERSUS_HOST_DISEASE
KEGG_PEROXISOME	-0.165245	0.0629141	-8.67705	8.13195e-17	9.86677e-16	27.4449			KEGG_ECM_RECEPTOR_INTERACTION
KEGG_DRUG_METABOLISM_CYTOCHROME_P450	-0.202796	0.0664834	-8.44747	4.47426e-16	5.08948e-15	25.7708			KEGG_T_CELL_RECEPTOR_SIGNALING_PATHWAY
KEGG_FOCAL_ADHESION	0.141207	-0.1161	8.42648	5.22079e-16	5.58932e-15	25.6193			KEGG_ALLOGRAFT_REJECTION
KEGG_PANCREATIC_CANCER	0.13621	-0.0480172	8.31341	1.19338e-15	1.20664e-14	24.8081			KEGG_TYPE_I_DIABETES_MELLITUS
KEGG_CHEMOKINE_SIGNALING_PATHWAY	0.134509	-0.0960541	8.2594	1.76632e-15	1.69195e-14	24.4234			KEGG_COMPLEMENT_AND_COAGULATION_CASCADES
KEGG_LEISHMANIA_INFECTION	0.201183	-0.128062	8.25008	1.88959e-15	1.71952e-14	24.3572			KEGG_PRIMARY_IMMUNODEFICIENCY
KEGG_MELANOMA	0.108234	-0.0599177	8.23596	2.09289e-15	1.81384e-14	24.257			KEGG_ASTHMA
KEGG_TOLL_LIKE_RECEPTOR_SIGNALING_PATHWAY	0.146155	-0.0480726	8.13043	4.47276e-15	3.70019e-14	23.5122			KEGG_INTESTINAL_IMMUNE_NETWORK_FOR_IGA_PRODUCTION
KEGG_PURINE_METABOLISM	0.104298	-0.0197177	7.8495	3.26435e-14	2.58309e-13	21.5641			KEGG_HOMOLOGOUS_RECOMBINATION
KEGG_NATURAL_KILLER_CELL_MEDIATED_CYTOTOXICITY	0.148913	-0.0497207	7.81883	4.04291e-14	3.06588e-13	21.3545
KEGG_ANTIGEN_PROCESSING_AND_PRESENTATION	0.207095	-0.0528956	7.74302	6.843e-14	4.98171e-13	20.8391
KEGG_GLIOMA	0.109977	-0.051831	7.60708	1.74178e-13	1.21924e-12	19.9245
KEGG_ARACHIDONIC_ACID_METABOLISM	-0.158066	0.0216561	-7.48841	3.89822e-13	2.62769e-12	19.1362
KEGG_TYROSINE_METABOLISM	-0.141644	0.0447565	-7.44718	5.1459e-13	3.34483e-12	18.8645
KEGG_NOD_LIKE_RECEPTOR_SIGNALING_PATHWAY	0.164137	-0.0964869	7.42781	5.86093e-13	3.67824e-12	18.7373
KEGG_RENAL_CELL_CARCINOMA	0.137477	-0.0446673	7.41373	6.44079e-13	3.90742e-12	18.645
KEGG_CELL_CYCLE	0.184187	-0.0105428	7.38711	7.69684e-13	4.51879e-12	18.4708
KEGG_METABOLISM_OF_XENOBIOTICS_BY_CYTOCHROME_P450	-0.192022	0.080448	-7.36429	8.96281e-13	5.0976e-12	18.3219
KEGG_NUCLEOTIDE_EXCISION_REPAIR	0.198382	-0.00080531	7.32854	1.13696e-12	6.27052e-12	18.0893
KEGG_CYTOSOLIC_DNA_SENSING_PATHWAY	0.145636	0.0116914	7.21987	2.33061e-12	1.23283e-11	17.3878
KEGG_AMINO_SUGAR_AND_NUCLEOTIDE_SUGAR_METABOLISM	0.138092	-0.0399863	7.21727	2.37082e-12	1.23283e-11	17.3711
KEGG_DNA_REPLICATION	0.26478	-0.00638846	7.14831	3.72262e-12	1.83113e-11	16.9303
KEGG_CYTOKINE_CYTOKINE_RECEPTOR_INTERACTION	0.150522	-0.0817338	7.07614	5.94797e-12	2.84876e-11	16.4727
KEGG_JAK_STAT_SIGNALING_PATHWAY	0.116765	-0.0397825	7.05949	6.62415e-12	3.09127e-11	16.3675
KEGG_APOPTOSIS	0.119976	-0.0408829	6.92561	1.56268e-11	6.93678e-11	15.5298
KEGG_FATTY_ACID_METABOLISM	-0.165243	0.0140305	-6.87313	2.18023e-11	9.44766e-11	15.2049
KEGG_AUTOIMMUNE_THYROID_DISEASE	0.211606	-0.0593445	6.75052	4.71094e-11	1.94862e-10	14.4537
KEGG_ADHERENS_JUNCTION	0.115186	-0.0489941	6.7458	4.85162e-11	1.96221e-10	14.425
KEGG_STEROID_HORMONE_BIOSYNTHESIS	-0.14513	0.0698911	-6.70003	6.44972e-11	2.55185e-10	14.1475
KEGG_PYRIMIDINE_METABOLISM	0.13089	0.0011844	6.5714	1.42414e-10	5.43864e-10	13.3759
KEGG_MISMATCH_REPAIR	0.229005	-0.00377804	6.57023	1.43437e-10	5.43864e-10	13.3689
KEGG_PROTEIN_EXPORT	0.196039	-0.0267167	6.55276	1.59572e-10	5.92696e-10	13.2651
KEGG_ARRHYTHMOGENIC_RIGHT_VENTRICULAR_CARDIOMYOPATHY_ARVC	0.108738	-0.0875894	6.53213	1.80937e-10	6.58612e-10	13.1428
KEGG_HEMATOPOIETIC_CELL_LINEAGE	0.162901	-0.112975	6.40345	3.93423e-10	1.40398e-09	12.3869
KEGG_GRAFT_VERSUS_HOST_DISEASE	0.242601	-0.134376	6.38092	4.50195e-10	1.54595e-09	12.2558
KEGG_ECM_RECEPTOR_INTERACTION	0.139481	-0.138483	6.1554	1.69898e-09	5.7262e-09	10.9652
KEGG_T_CELL_RECEPTOR_SIGNALING_PATHWAY	0.11744	-0.0806161	6.14958	1.75738e-09	5.81531e-09	10.9324
KEGG_STARCH_AND_SUCROSE_METABOLISM	0.109881	0.0320611	6.09872	2.35815e-09	7.5839e-09	10.6469
KEGG_FOLATE_BIOSYNTHESIS	0.155626	0.00920182	5.99075	4.37412e-09	1.37257e-08	10.0475
KEGG_ALLOGRAFT_REJECTION	0.221224	-0.139283	5.87858	8.23345e-09	2.49748e-08	9.43439
KEGG_TYPE_I_DIABETES_MELLITUS	0.188302	-0.111792	5.71646	2.01929e-08	6.02478e-08	8.56578
KEGG_COMPLEMENT_AND_COAGULATION_CASCADES	0.125498	-0.0835285	5.35957	1.35428e-07	3.62469e-07	6.72769
KEGG_RIG_I_LIKE_RECEPTOR_SIGNALING_PATHWAY	0.101732	0.010098	5.22466	2.70894e-07	7.04324e-07	6.05984
KEGG_BUTANOATE_METABOLISM	-0.116424	0.0314201	-5.18114	3.37751e-07	8.42065e-07	5.84757
KEGG_GLYCINE_SERINE_AND_THREONINE_METABOLISM	-0.118377	0.00359962	-5.02346	7.41497e-07	1.75263e-06	5.09177
KEGG_BASAL_TRANSCRIPTION_FACTORS	0.122794	0.0122763	4.8992	1.35862e-06	3.09087e-06	4.51083
KEGG_PRIMARY_IMMUNODEFICIENCY	0.146395	-0.090937	4.78807	2.31031e-06	5.12776e-06	4.00234
KEGG_RNA_POLYMERASE	0.133244	0.0219163	4.76472	2.57966e-06	5.6566e-06	3.89682
KEGG_ASTHMA	0.152039	-0.109855	4.69609	3.55795e-06	7.61821e-06	3.58939
KEGG_INTESTINAL_IMMUNE_NETWORK_FOR_IGA_PRODUCTION	0.134658	-0.131992	4.59087	5.78129e-06	1.20942e-05	3.12588
KEGG_GLYOXYLATE_AND_DICARBOXYLATE_METABOLISM	0.127774	-0.0111861	4.57526	6.20837e-06	1.284e-05	3.05789
KEGG_PENTOSE_PHOSPHATE_PATHWAY	0.106388	0.0380408	4.3366	1.79907e-05	3.52076e-05	2.04528
KEGG_CITRATE_CYCLE_TCA_CYCLE	0.120963	0.000605041	4.0029	7.35223e-05	0.000135162	0.713088
KEGG_HOMOLOGOUS_RECOMBINATION	0.109743	0.0346686	3.44978	0.000615631	0.00104715	-1.2755
GSVA of biological pathways between C3 vs C2
id	logFC	AveExpr	t	P.Value	adj.P.Val	B
KEGG_ECM_RECEPTOR_INTERACTION	0.327894	0.126962	15.0663	2.61793e-41	2.82665e-39	83.1162
KEGG_HYPERTROPHIC_CARDIOMYOPATHY_HCM	0.254172	0.0888266	15.0488	3.10621e-41	2.82665e-39	82.9469
KEGG_DILATED_CARDIOMYOPATHY	0.240558	0.0927504	14.4047	1.66039e-38	1.00731e-36	76.7291
KEGG_CELL_ADHESION_MOLECULES_CAMS	0.298374	0.100316	13.9076	1.98772e-36	9.04412e-35	71.9931
KEGG_MAPK_SIGNALING_PATHWAY	0.144999	0.0368081	13.7681	7.53038e-36	2.74106e-34	70.675
KEGG_VASCULAR_SMOOTH_MUSCLE_CONTRACTION	0.20421	0.0485314	13.6016	3.66814e-35	1.11267e-33	69.1082
KEGG_FOCAL_ADHESION	0.242802	0.102456	13.53	7.23679e-35	1.88157e-33	68.4358
KEGG_ARRHYTHMOGENIC_RIGHT_VENTRICULAR_CARDIOMYOPATHY_ARVC	0.220346	0.0994943	13.0008	1.0446e-32	2.37647e-31	63.5165
KEGG_RENIN_ANGIOTENSIN_SYSTEM	0.301449	0.0739259	12.8603	3.86007e-32	7.80592e-31	62.2236
KEGG_LEUKOCYTE_TRANSENDOTHELIAL_MIGRATION	0.205614	0.0835007	12.2801	7.96763e-30	1.45011e-28	56.9525
KEGG_GLYCOSAMINOGLYCAN_DEGRADATION	0.260531	0.0571353	10.8461	2.5064e-24	4.14696e-23	44.4434
KEGG_GLYCOSPHINGOLIPID_BIOSYNTHESIS_GANGLIO_SERIES	0.261663	0.0603361	10.8201	3.12829e-24	4.74457e-23	44.2246
KEGG_COMPLEMENT_AND_COAGULATION_CASCADES	0.220987	0.113638	9.72643	2.68275e-20	3.75584e-19	35.289
KEGG_CHEMOKINE_SIGNALING_PATHWAY	0.174128	0.0799674	9.68662	3.69008e-20	4.7971e-19	34.9747
KEGG_MELANOMA	0.123463	0.0723484	9.6535	4.80785e-20	5.83352e-19	34.7139
KEGG_HEMATOPOIETIC_CELL_LINEAGE	0.243593	0.118609	9.3347	5.96538e-19	6.78562e-18	32.2326
KEGG_CALCIUM_SIGNALING_PATHWAY	0.131227	0.0507992	9.25847	1.0807e-18	1.15699e-17	31.6473
KEGG_VIRAL_MYOCARDITIS	0.202775	0.126078	9.11539	3.26914e-18	3.30547e-17	30.5574
KEGG_AMINOACYL_TRNA_BIOSYNTHESIS	-0.275371	-0.0725942	-8.85426	2.39453e-17	2.29371e-16	28.5975
KEGG_INTESTINAL_IMMUNE_NETWORK_FOR_IGA_PRODUCTION	0.276093	0.101501	8.74121	5.60346e-17	5.09915e-16	27.7611
KEGG_REGULATION_OF_ACTIN_CYTOSKELETON	0.111191	0.0860839	8.70616	7.28251e-17	6.31151e-16	27.5033
KEGG_NICOTINATE_AND_NICOTINAMIDE_METABOLISM	0.161117	0.0433521	8.58322	1.81604e-16	1.50236e-15	26.6047
KEGG_TGF_BETA_SIGNALING_PATHWAY	0.141771	0.0362074	8.33802	1.09442e-15	8.6602e-15	24.8393
KEGG_GLYCOSAMINOGLYCAN_BIOSYNTHESIS_CHONDROITIN_SULFATE	0.224802	0.0646481	8.26107	1.90888e-15	1.44757e-14	24.2928
KEGG_LEISHMANIA_INFECTION	0.221798	0.113462	8.13674	4.65397e-15	3.38809e-14	23.4175
KEGG_RNA_DEGRADATION	-0.190854	-0.0312131	-8.04784	8.75127e-15	6.12589e-14	22.7975
KEGG_ASTHMA	0.260914	0.125178	8.03631	9.49488e-15	6.40025e-14	22.7175
KEGG_PRION_DISEASES	0.152302	0.116556	8.01131	1.13272e-14	7.3627e-14	22.5443
KEGG_CYTOKINE_CYTOKINE_RECEPTOR_INTERACTION	0.175694	0.104457	8.00559	1.17934e-14	7.40139e-14	22.5047
KEGG_SYSTEMIC_LUPUS_ERYTHEMATOSUS	0.227254	0.163096	7.92553	2.06961e-14	1.25557e-13	21.9528
KEGG_B_CELL_RECEPTOR_SIGNALING_PATHWAY	0.150251	0.0582936	7.72939	8.06961e-14	4.73764e-13	20.618
KEGG_OLFACTORY_TRANSDUCTION	-0.157126	0.0190912	-7.63942	1.49395e-13	8.49685e-13	20.0142
KEGG_SELENOAMINO_ACID_METABOLISM	-0.159553	-0.0363036	-7.48676	4.198e-13	2.24717e-12	19.0018
KEGG_TASTE_TRANSDUCTION	-0.167589	-0.0188067	-7.31078	1.35523e-12	7.04719e-12	17.8543
KEGG_AXON_GUIDANCE	0.102553	0.029189	7.1274	4.49615e-12	2.27306e-11	16.6809
KEGG_PENTOSE_PHOSPHATE_PATHWAY	-0.171676	0.0031312	-7.11958	4.72955e-12	2.32643e-11	16.6314
KEGG_REGULATION_OF_AUTOPHAGY	-0.130239	0.0160921	-6.91044	1.80382e-11	8.63937e-11	15.3229
KEGG_GLYCOSYLPHOSPHATIDYLINOSITOL_GPI_ANCHOR_BIOSYNTHESIS	-0.173337	-0.0737833	-6.8481	2.67277e-11	1.24729e-10	14.9389
KEGG_RNA_POLYMERASE	-0.196411	-0.0113361	-6.67195	7.99929e-11	3.5509e-10	13.8688
KEGG_BASE_EXCISION_REPAIR	-0.186301	-0.0253668	-6.39087	4.39456e-10	1.86002e-09	12.2082
KEGG_HOMOLOGOUS_RECOMBINATION	-0.209873	-0.0197924	-6.37021	4.96951e-10	2.05557e-09	12.0885
KEGG_SPLICEOSOME	-0.173863	-0.0259007	-6.35512	5.43565e-10	2.19842e-09	12.0012
KEGG_CYSTEINE_AND_METHIONINE_METABOLISM	-0.111414	-0.00860892	-6.16561	1.65154e-09	6.5272e-09	10.9199
KEGG_HUNTINGTONS_DISEASE	-0.127289	-0.0132391	-6.12112	2.13557e-09	8.00468e-09	10.67
KEGG_ALLOGRAFT_REJECTION	0.240131	0.124183	6.11954	2.15511e-09	8.00468e-09	10.6611
KEGG_LYSOSOME	0.129232	0.0249315	5.98622	4.6146e-09	1.64678e-08	9.92143
KEGG_T_CELL_RECEPTOR_SIGNALING_PATHWAY	0.122365	0.0563719	5.88948	7.95092e-09	2.78282e-08	9.39336
KEGG_SMALL_CELL_LUNG_CANCER	0.100862	0.040281	5.87499	8.62092e-09	2.90557e-08	9.31487
KEGG_TYPE_I_DIABETES_MELLITUS	0.203762	0.112109	5.85962	9.39178e-09	3.10279e-08	9.23179
KEGG_BASAL_TRANSCRIPTION_FACTORS	-0.144789	0.00201454	-5.85442	9.66737e-09	3.10279e-08	9.20374
KEGG_PRIMARY_BILE_ACID_BIOSYNTHESIS	0.138018	0.0346152	5.85349	9.71753e-09	3.10279e-08	9.19872
KEGG_ETHER_LIPID_METABOLISM	0.110063	-0.00666788	5.83117	1.09996e-08	3.45158e-08	9.07853
KEGG_ONE_CARBON_POOL_BY_FOLATE	-0.157797	-0.0411678	-5.78335	1.43263e-08	4.4193e-08	8.82234
KEGG_NUCLEOTIDE_EXCISION_REPAIR	-0.161777	0.0232173	-5.62912	3.31959e-08	9.90436e-08	8.00835
KEGG_GRAFT_VERSUS_HOST_DISEASE	0.224869	0.132901	5.59938	3.89527e-08	1.14345e-07	7.85357
KEGG_PYRIMIDINE_METABOLISM	-0.124653	0.00695191	-5.56768	4.61579e-08	1.33345e-07	7.68936
KEGG_NOD_LIKE_RECEPTOR_SIGNALING_PATHWAY	0.140548	0.0778208	5.47598	7.50862e-08	2.13526e-07	7.21888
KEGG_STEROID_BIOSYNTHESIS	-0.168267	-0.0224029	-5.45847	8.23357e-08	2.3054e-07	7.12981
KEGG_FRUCTOSE_AND_MANNOSE_METABOLISM	-0.113042	-0.0306639	-5.3308	1.60071e-07	4.41408e-07	6.48784
KEGG_TERPENOID_BACKBONE_BIOSYNTHESIS	-0.160898	-0.043034	-5.12129	4.63445e-07	1.17149e-06	5.46324
KEGG_NON_HOMOLOGOUS_END_JOINING	-0.153495	-0.0380664	-5.07753	5.76129e-07	1.43638e-06	5.2538
KEGG_GLYCOSAMINOGLYCAN_BIOSYNTHESIS_KERATAN_SULFATE	0.117623	0.0274021	4.7649	2.60845e-06	6.32985e-06	3.80396
KEGG_CELL_CYCLE	-0.125997	0.025383	-4.72215	3.18707e-06	7.63218e-06	3.61212
KEGG_MISMATCH_REPAIR	-0.168005	0.0345024	-4.6391	4.68369e-06	1.09286e-05	3.24383
KEGG_PRIMARY_IMMUNODEFICIENCY	0.154319	0.0808301	4.60947	5.36583e-06	1.23618e-05	3.11389
KEGG_DNA_REPLICATION	-0.172893	0.0498912	-4.34428	1.75458e-05	3.6879e-05	1.98443
KEGG_FOLATE_BIOSYNTHESIS	-0.123851	0.0297686	-4.3432	1.7629e-05	3.6879e-05	1.97994
KEGG_PARKINSONS_DISEASE	-0.119117	-0.00209642	-4.25144	2.62018e-05	5.35811e-05	1.60344
KEGG_OXIDATIVE_PHOSPHORYLATION	-0.115441	-0.0091989	-4.11548	4.65302e-05	9.30605e-05	1.05913
KEGG_PENTOSE_AND_GLUCURONATE_INTERCONVERSIONS	-0.109518	-0.0553889	-3.84963	0.000136736	0.000256556	0.0421338
KEGG_CITRATE_CYCLE_TCA_CYCLE	-0.107114	0.0104853	-3.79697	0.000168087	0.000309009	-0.151828
KEGG_RIBOSOME	-0.153686	-0.0281155	-3.71731	0.000228669	0.00040487	-0.440494
KEGG_PROTEASOME	-0.127122	0.0824151	-3.48479	0.000544395	0.00090899	-1.25017
KEGG_AUTOIMMUNE_THYROID_DISEASE	0.105324	0.122674	3.31752	0.000987344	0.00160443	-1.80212
GSVA of biological pathways between C3 vs C1
id	logFC	AveExpr	t	P.Value	adj.P.Val	B
KEGG_FOCAL_ADHESION	0.384009	0.00984621	24.027	8.82505e-85	1.60616e-82	182.632
KEGG_REGULATION_OF_ACTIN_CYTOSKELETON	0.27048	-0.00530351	22.7794	8.56024e-79	7.78982e-77	168.904
KEGG_ECM_RECEPTOR_INTERACTION	0.467375	0.028404	22.4528	3.17933e-77	1.9288e-75	165.304
KEGG_PRION_DISEASES	0.367353	-0.00699998	20.2039	2.0196e-66	9.18918e-65	140.533
KEGG_ARRHYTHMOGENIC_RIGHT_VENTRICULAR_CARDIOMYOPATHY_ARVC	0.329083	0.0254961	19.8216	1.36531e-64	4.96973e-63	136.337
KEGG_VIRAL_MYOCARDITIS	0.405205	0.00499811	19.5993	1.57668e-63	4.78259e-62	133.9
KEGG_SYSTEMIC_LUPUS_ERYTHEMATOSUS	0.505006	0.00106103	19.3616	2.14859e-62	5.58633e-61	131.299
KEGG_CHEMOKINE_SIGNALING_PATHWAY	0.308638	-0.00365444	19.0479	6.71219e-61	1.52702e-59	127.872
KEGG_LEUKOCYTE_TRANSENDOTHELIAL_MIGRATION	0.291256	0.0226408	18.8783	4.29672e-60	8.68891e-59	126.024
KEGG_MELANOMA	0.231697	0.00640009	18.5393	1.74602e-58	3.17776e-57	122.335
KEGG_HYPERTROPHIC_CARDIOMYOPATHY_HCM	0.32016	0.0342362	18.349	1.39086e-57	2.30125e-56	120.269
KEGG_CELL_ADHESION_MOLECULES_CAMS	0.393895	0.0268853	18.3043	2.26216e-57	3.43095e-56	119.785
KEGG_LEISHMANIA_INFECTION	0.422981	-0.00850275	17.8954	1.92303e-55	2.69224e-54	115.362
KEGG_PATHOGENIC_ESCHERICHIA_COLI_INFECTION	0.319907	-0.0343142	17.7329	1.11819e-54	1.45364e-53	113.609
KEGG_DILATED_CARDIOMYOPATHY	0.313894	0.0354512	17.6827	1.92423e-54	2.33473e-53	113.069
KEGG_MAPK_SIGNALING_PATHWAY	0.164695	0.0149555	16.7227	5.81182e-50	6.61094e-49	102.801
KEGG_HEMATOPOIETIC_CELL_LINEAGE	0.406493	0.0147071	16.2181	1.23873e-47	1.32617e-46	97.4644
KEGG_PATHWAYS_IN_CANCER	0.160499	-0.0013446	15.9266	2.68342e-46	2.71323e-45	94.404
KEGG_CYTOKINE_CYTOKINE_RECEPTOR_INTERACTION	0.326216	0.0124211	15.0321	3.01039e-42	2.88363e-41	85.1267
KEGG_VASCULAR_SMOOTH_MUSCLE_CONTRACTION	0.218402	0.0247669	14.8961	1.22309e-41	1.11301e-40	83.7323
KEGG_GLYCEROPHOSPHOLIPID_METABOLISM	-0.19724	0.0186246	-14.875	1.51932e-41	1.31674e-40	83.5166
KEGG_COMPLEMENT_AND_COAGULATION_CASCADES	0.346485	0.0309132	14.8036	3.16225e-41	2.61604e-40	82.7875
KEGG_B_CELL_RECEPTOR_SIGNALING_PATHWAY	0.249171	-0.00498701	14.604	2.44122e-40	1.93175e-39	80.7549
KEGG_RENIN_ANGIOTENSIN_SYSTEM	0.322667	0.0387069	14.5379	4.79191e-40	3.63386e-39	80.0842
KEGG_GAP_JUNCTION	0.193501	-0.00392291	14.3942	2.06781e-39	1.50537e-38	78.6303
KEGG_INTESTINAL_IMMUNE_NETWORK_FOR_IGA_PRODUCTION	0.410751	0.00960459	14.2438	9.48891e-39	6.64223e-38	77.1153
KEGG_NOD_LIKE_RECEPTOR_SIGNALING_PATHWAY	0.304685	-0.0184362	14.2259	1.1372e-38	7.66556e-38	76.9353
KEGG_ASTHMA	0.412953	0.0255052	13.7965	8.48937e-37	5.51809e-36	72.6477
KEGG_PEROXISOME	-0.252219	0.0106385	-13.5747	7.70284e-36	4.83419e-35	70.4557
KEGG_GLYCOSPHINGOLIPID_BIOSYNTHESIS_GANGLIO_SERIES	0.281806	0.0288725	13.5368	1.12037e-35	6.79689e-35	70.0834
KEGG_LINOLEIC_ACID_METABOLISM	-0.330454	0.0699544	-13.1004	8.15206e-34	4.78605e-33	65.8232
KEGG_GRAFT_VERSUS_HOST_DISEASE	0.46747	-0.0107486	13.0413	1.44999e-33	8.24683e-33	65.251
KEGG_ALLOGRAFT_REJECTION	0.461354	-0.00962894	12.8831	6.72725e-33	3.71018e-32	63.7265
KEGG_T_CELL_RECEPTOR_SIGNALING_PATHWAY	0.239805	-0.0142531	12.8379	1.04105e-32	5.5727e-32	63.2927
KEGG_GLYCOSAMINOGLYCAN_DEGRADATION	0.281469	0.0253507	12.7082	3.63235e-32	1.88882e-31	62.0515
KEGG_GLIOMA	0.174336	-0.0139165	12.628	7.83509e-32	3.96107e-31	61.288
KEGG_RETINOL_METABOLISM	-0.272242	0.0491301	-12.4053	6.55205e-31	3.2229e-30	59.1789
KEGG_TYPE_I_DIABETES_MELLITUS	0.392064	-0.00173771	12.3676	9.36724e-31	4.48642e-30	58.824
KEGG_GLYCOSAMINOGLYCAN_BIOSYNTHESIS_CHONDROITIN_SULFATE	0.302885	0.00615813	12.312	1.58534e-30	7.39824e-30	58.3016
KEGG_SMALL_CELL_LUNG_CANCER	0.181332	-0.00947971	12.2344	3.29881e-30	1.50096e-29	57.574
KEGG_FC_GAMMA_R_MEDIATED_PHAGOCYTOSIS	0.163031	-0.012951	12.2236	3.65219e-30	1.62122e-29	57.473
KEGG_TGF_BETA_SIGNALING_PATHWAY	0.177484	0.00632374	11.578	1.46888e-27	6.36513e-27	51.5212
KEGG_TOLL_LIKE_RECEPTOR_SIGNALING_PATHWAY	0.206624	-0.00977505	11.4896	3.29104e-27	1.39295e-26	50.7208
KEGG_JAK_STAT_SIGNALING_PATHWAY	0.195564	0.00552197	11.3858	8.45225e-27	3.49616e-26	49.7852
KEGG_ADHERENS_JUNCTION	0.184661	-0.00828577	11.1949	4.73183e-26	1.91376e-25	48.0768
KEGG_NATURAL_KILLER_CELL_MEDIATED_CYTOTOXICITY	0.212738	-0.00963236	10.9248	5.25716e-25	2.08e-24	45.6894
KEGG_COLORECTAL_CANCER	0.166227	-0.0134551	10.8695	8.57665e-25	3.27792e-24	45.2042
KEGG_ACUTE_MYELOID_LEUKEMIA	0.166381	-0.00666115	10.8686	8.64506e-25	3.27792e-24	45.1964
KEGG_TASTE_TRANSDUCTION	-0.20889	0.0160451	-10.5553	1.33903e-23	4.97354e-23	42.4808
KEGG_MELANOGENESIS	0.130848	0.00214171	10.4043	4.93022e-23	1.7946e-22	41.1895
KEGG_CALCIUM_SIGNALING_PATHWAY	0.152339	0.029321	10.3304	9.2884e-23	3.31468e-22	40.5622
KEGG_PANCREATIC_CANCER	0.157371	-0.0293031	10.2817	1.40841e-22	4.92943e-22	40.1499
KEGG_AUTOIMMUNE_THYROID_DISEASE	0.316931	0.00467851	10.2337	2.11984e-22	7.27945e-22	39.745
KEGG_METABOLISM_OF_XENOBIOTICS_BY_CYTOCHROME_P450	-0.265793	0.0328696	-10.1643	3.82052e-22	1.28766e-21	39.1617
KEGG_NICOTINATE_AND_NICOTINAMIDE_METABOLISM	0.17583	0.022783	9.87521	4.32168e-21	1.43008e-20	36.7603
KEGG_GLYCOSYLPHOSPHATIDYLINOSITOL_GPI_ANCHOR_BIOSYNTHESIS	-0.244032	-0.0232552	-9.67139	2.32603e-20	7.5596e-20	35.095
KEGG_PROSTATE_CANCER	0.13138	-0.011017	9.59365	4.39326e-20	1.40276e-19	34.4659
KEGG_PRIMARY_IMMUNODEFICIENCY	0.300714	-0.00735121	9.5357	7.04162e-20	2.20961e-19	33.9993
KEGG_AXON_GUIDANCE	0.121244	0.0112693	9.45343	1.37134e-19	4.23023e-19	33.3402
KEGG_AMINOACYL_TRNA_BIOSYNTHESIS	-0.281517	-0.0472731	-9.42073	1.78535e-19	5.41557e-19	33.0793
KEGG_ANTIGEN_PROCESSING_AND_PRESENTATION	0.249754	-0.0193841	9.34691	3.23174e-19	9.64223e-19	32.4927
KEGG_STEROID_HORMONE_BIOSYNTHESIS	-0.201228	0.0337664	-9.25956	6.49509e-19	1.90662e-18	31.8027
KEGG_APOPTOSIS	0.155147	-0.016424	9.25526	6.72153e-19	1.94177e-18	31.7688
KEGG_WNT_SIGNALING_PATHWAY	0.110329	-0.00632248	9.10704	2.17404e-18	6.18243e-18	30.6088
KEGG_RENAL_CELL_CARCINOMA	0.162167	-0.0241718	9.00898	4.69291e-18	1.31402e-17	29.8486
KEGG_DRUG_METABOLISM_CYTOCHROME_P450	-0.215975	0.0474617	-8.92168	9.26489e-18	2.55486e-17	29.1769
KEGG_LONG_TERM_DEPRESSION	0.102214	0.011627	8.81249	2.15521e-17	5.85445e-17	28.3432
KEGG_NITROGEN_METABOLISM	-0.162588	0.016419	-8.78556	2.65128e-17	7.09606e-17	28.1387
KEGG_NEUROTROPHIN_SIGNALING_PATHWAY	0.122718	-0.0107584	8.71814	4.44399e-17	1.17218e-16	27.6289
KEGG_EPITHELIAL_CELL_SIGNALING_IN_HELICOBACTER_PYLORI_INFECTION	0.132129	-0.0152911	8.33386	7.99366e-16	2.07835e-15	24.7782
KEGG_PROGESTERONE_MEDIATED_OOCYTE_MATURATION	0.116605	-0.0288535	8.32768	8.36786e-16	2.145e-15	24.7331
KEGG_ALPHA_LINOLENIC_ACID_METABOLISM	-0.209808	0.0572951	-8.18976	2.30576e-15	5.82846e-15	23.734
KEGG_BUTANOATE_METABOLISM	-0.170537	-0.00195463	-8.09874	4.47106e-15	1.1147e-14	23.0815
KEGG_TYROSINE_METABOLISM	-0.153212	0.0303305	-8.08177	5.05522e-15	1.24331e-14	22.9606
KEGG_OOCYTE_MEIOSIS	0.1318	-0.0410175	8.01395	8.24444e-15	2.00065e-14	22.4788
KEGG_CHRONIC_MYELOID_LEUKEMIA	0.126731	-0.0205645	7.91669	1.65376e-14	3.96031e-14	21.7933
KEGG_PENTOSE_AND_GLUCURONATE_INTERCONVERSIONS	-0.200129	0.000316484	-7.84449	2.76119e-14	6.52644e-14	21.2887
KEGG_RIBOFLAVIN_METABOLISM	0.157906	-0.00795693	7.82093	3.26137e-14	7.60987e-14	21.1249
KEGG_SNARE_INTERACTIONS_IN_VESICULAR_TRANSPORT	0.134282	-0.0153353	7.65235	1.06201e-13	2.44666e-13	19.9633
KEGG_AMINO_SUGAR_AND_NUCLEOTIDE_SUGAR_METABOLISM	0.143344	-0.0288291	7.35103	8.34424e-13	1.89832e-12	17.9372
KEGG_VIBRIO_CHOLERAE_INFECTION	0.128185	-0.00983848	7.33239	9.45974e-13	2.0996e-12	17.8139
KEGG_ALANINE_ASPARTATE_AND_GLUTAMATE_METABOLISM	-0.118768	0.00229159	-7.17058	2.78178e-12	6.09981e-12	16.755
KEGG_LYSOSOME	0.142861	0.00748689	7.0565	5.88466e-12	1.26001e-11	16.0198
KEGG_GLYCOSAMINOGLYCAN_BIOSYNTHESIS_KERATAN_SULFATE	0.152444	-7.82366e-05	6.7273	4.85068e-11	1.01474e-10	13.9527
KEGG_PPAR_SIGNALING_PATHWAY	-0.108985	0.0324203	-6.64342	8.19729e-11	1.69535e-10	13.4391
KEGG_ARGININE_AND_PROLINE_METABOLISM	0.10707	-0.00411697	6.62932	8.94879e-11	1.82998e-10	13.3532
KEGG_DORSO_VENTRAL_AXIS_FORMATION	0.12436	0.0134099	6.38535	3.98576e-10	8.06009e-10	11.8927
KEGG_MATURITY_ONSET_DIABETES_OF_THE_YOUNG	-0.141145	0.0400203	-6.19796	1.21763e-09	2.43527e-09	10.8023
KEGG_PROTEASOME	0.203531	-0.0785095	5.96677	4.65314e-09	9.20513e-09	9.49546
KEGG_PANTOTHENATE_AND_COA_BIOSYNTHESIS	0.107509	0.00472264	5.84758	9.13832e-09	1.75071e-08	8.83845
KEGG_FATTY_ACID_METABOLISM	-0.130669	0.0203898	-5.75271	1.55139e-08	2.91085e-08	8.32374
KEGG_RNA_DEGRADATION	-0.134701	-0.0449331	-5.63874	2.90242e-08	5.28241e-08	7.71513
KEGG_SELENOAMINO_ACID_METABOLISM	-0.114626	-0.0467296	-5.62498	3.12814e-08	5.63685e-08	7.64241
KEGG_PROXIMAL_TUBULE_BICARBONATE_RECLAMATION	-0.106304	0.0226207	-5.51816	5.56781e-08	9.93472e-08	7.08289
KEGG_OLFACTORY_TRANSDUCTION	-0.112561	0.00865743	-5.02226	7.17282e-07	1.26743e-06	4.61067
KEGG_NON_HOMOLOGOUS_END_JOINING	-0.136669	-0.0344346	-5.00106	7.96515e-07	1.3939e-06	4.50964
KEGG_VALINE_LEUCINE_AND_ISOLEUCINE_DEGRADATION	-0.118407	-0.00536979	-4.94745	1.03646e-06	1.79653e-06	4.25589
KEGG_GLUTATHIONE_METABOLISM	-0.108309	-0.0168262	-4.85442	1.62769e-06	2.79472e-06	3.82136
KEGG_ARACHIDONIC_ACID_METABOLISM	-0.100803	0.0394087	-4.7289	2.95852e-06	4.98565e-06	3.24703
KEGG_ONE_CARBON_POOL_BY_FOLATE	-0.113219	-0.0515547	-4.63303	4.62851e-06	7.65808e-06	2.8176
KEGG_PROTEIN_EXPORT	0.129169	-0.0467326	4.63092	4.67403e-06	7.66372e-06	2.80821
KEGG_TERPENOID_BACKBONE_BIOSYNTHESIS	-0.133357	-0.0443531	-4.56307	6.38517e-06	1.03759e-05	2.50929
KEGG_PRIMARY_BILE_ACID_BIOSYNTHESIS	0.101756	0.0422875	4.53385	7.29455e-06	1.17487e-05	2.38181
KEGG_SPLICEOSOME	-0.10187	-0.0491854	-3.74068	0.000205307	0.00032212	-0.787351
KEGG_BASE_EXCISION_REPAIR	-0.104112	-0.052929	-3.7275	0.000216029	0.000336044	-0.835202
KEGG_HOMOLOGOUS_RECOMBINATION	-0.10013	-0.0597213	-3.25214	0.00122462	0.0017689	-2.45345

## Sheet: S6
Table S6: Functional annotation of the differentially expressed genes between the three TME subypes.
Go terms											KEGG pathways
ONTOLOGY	ID	Description	GeneRatio	BgRatio	pvalue	p.adjust	qvalue	geneID	Count		ID	Description	GeneRatio	BgRatio	pvalue	p.adjust	qvalue	geneID	Count
BP	GO:0030198	extracellular matrix organization	65/417	395/18866	7.96691e-38	1.99356e-34	1.4428e-34	TNC/LOX/TGFBI/SULF2/FN1/CAV1/ADAM19/ADAMTS2/FAP/CCDC80/COL1A2/POSTN/COL3A1/COL6A3/SULF1/COL5A2/TIMP2/COL6A2/SFRP2/COL6A1/MMP9/THBS1/ITGB2/LUM/FBN1/ADAM12/ITGA5/ADAMTS12/MMP11/COL12A1/COL5A1/VCAN/PDPN/AEBP1/COL10A1/GREM1/SPARC/LOXL2/COL11A1/COL1A1/ELF3/COL5A3/DCN/ICAM1/HTRA1/LAMA4/COL16A1/CTSK/ITGAM/COL15A1/NID2/FMOD/SERPINE1/MFAP5/GAS6/MMP7/EMILIN1/MMP2/CYP1B1/IL6/BGN/HAS3/PTX3/DPT/COMP	65		hsa05150	Staphylococcus aureus infection	23/243	96/8113	3.96982e-15	6.76836e-13	5.55024e-13	FCGR2A/C1R/C1QC/C1S/C1QB/C1QA/C3AR1/KRT33A/ITGB2/C5AR1/KRT16/HLA-DQB1/HLA-DRA/ICAM1/HLA-DQA1/HLA-DPA1/ITGAM/SELPLG/FPR1/HLA-DPB1/HLA-DMB/C3/KRT13	23
BP	GO:0043062	extracellular structure organization	65/417	396/18866	9.35286e-38	1.99356e-34	1.4428e-34	TNC/LOX/TGFBI/SULF2/FN1/CAV1/ADAM19/ADAMTS2/FAP/CCDC80/COL1A2/POSTN/COL3A1/COL6A3/SULF1/COL5A2/TIMP2/COL6A2/SFRP2/COL6A1/MMP9/THBS1/ITGB2/LUM/FBN1/ADAM12/ITGA5/ADAMTS12/MMP11/COL12A1/COL5A1/VCAN/PDPN/AEBP1/COL10A1/GREM1/SPARC/LOXL2/COL11A1/COL1A1/ELF3/COL5A3/DCN/ICAM1/HTRA1/LAMA4/COL16A1/CTSK/ITGAM/COL15A1/NID2/FMOD/SERPINE1/MFAP5/GAS6/MMP7/EMILIN1/MMP2/CYP1B1/IL6/BGN/HAS3/PTX3/DPT/COMP	65		hsa04145	Phagosome	28/243	152/8113	5.06993e-15	6.76836e-13	5.55024e-13	TUBB6/FCGR2A/C1R/CD14/NCF2/TUBA1A/CYBB/THBS1/MRC2/ITGB2/ITGA5/MSR1/MRC1/HLA-DQB1/HLA-DRA/HLA-DQA1/HLA-DPA1/ITGAM/CLEC7A/HLA-DPB1/COLEC12/CD209/OLR1/THBS2/MARCO/HLA-DMB/C3/COMP	28
BP	GO:0030199	collagen fibril organization	21/417	55/18866	4.38505e-21	6.23115e-18	4.50968e-18	LOX/ADAMTS2/COL1A2/COL3A1/COL5A2/SFRP2/LUM/MMP11/COL12A1/COL5A1/AEBP1/GREM1/LOXL2/COL11A1/COL1A1/COL5A3/FMOD/EMILIN1/CYP1B1/DPT/COMP	21		hsa05323	Rheumatoid arthritis	17/243	93/8113	1.62836e-09	1.44924e-07	1.18842e-07	ITGB2/CD86/HLA-DQB1/HLA-DRA/ICAM1/HLA-DQA1/HLA-DPA1/TGFB3/CCL5/CTSK/TNFSF13B/HLA-DPB1/CCL2/HLA-DMB/CXCL12/IL6/CXCL2	17
BP	GO:0097529	myeloid leukocyte migration	33/417	222/18866	3.73466e-18	3.98021e-15	2.8806e-15	FCER1G/SIRPA/C3AR1/SLAMF8/MPP1/CCL4/ROR2/THBS1/ITGB2/AIF1/C5AR1/CXCL9/TREM2/GREM1/CSF1R/CD300A/PLA2G7/CCL8/CCL5/CCL18/PIK3CD/CCR1/CCL2/SERPINE1/CXCL13/EMILIN1/CCL13/CD74/CXCL12/IL6/CCL21/CXCL2/CCL11	33		hsa04610	Complement and coagulation cascades	16/243	85/8113	3.19292e-09	2.13127e-07	1.7477e-07	C1R/C1QC/C1S/C1QB/C1QA/C3AR1/F2R/ITGB2/C5AR1/VSIG4/SERPINA1/SERPING1/PROS1/ITGAM/SERPINE1/C3	16
BP	GO:0071674	mononuclear cell migration	21/417	97/18866	2.22055e-15	1.89324e-12	1.3702e-12	SIRPA/C3AR1/SLAMF8/CCL4/THBS1/AIF1/C5AR1/GREM1/CSF1R/PLA2G7/CCL8/CCL5/CCL18/CCR1/CCL2/SERPINE1/CCL13/CXCL12/IL6/CCL21/CCL11	21		hsa05133	Pertussis	15/243	76/8113	5.0722e-09	2.31642e-07	1.89953e-07	C1R/CD14/C1QC/C1S/C1QB/C1QA/ITGB2/ITGA5/CFL2/LY96/SERPING1/ITGAM/IRF8/IL6/C3	15
BP	GO:0045785	positive regulation of cell adhesion	41/417	428/18866	2.68472e-15	1.9075e-12	1.38051e-12	FLNA/FN1/CAV1/ADAM19/CCDC80/LGALS1/SIRPA/SFRP2/ITGB2/CD86/ITGA5/AIF1/TPM1/IL7R/PDPN/HAVCR2/RUNX3/LILRB2/MYADM/FOXA1/ICAM1/HLA-DPA1/CCL5/COL16A1/AGR2/IL2RA/RRAS/TGM2/TNFSF13B/HLA-DPB1/PTPRC/CD209/CCL2/CXCL13/LILRB4/EMILIN1/CD74/HLA-DMB/CXCL12/IL6/CCL21	41		hsa04061	Viral protein interaction with cytokine and cytokine receptor	17/243	100/8113	5.20544e-09	2.31642e-07	1.89953e-07	CCL4/CXCL9/CSF1R/CCL8/CCL5/CCL18/IL2RA/IL2RG/CCR1/CCL2/CXCL13/CCL13/CXCL12/IL6/CCL21/CXCL2/CCL11	17
BP	GO:0030595	leukocyte chemotaxis	30/417	232/18866	6.34527e-15	3.86427e-12	2.79669e-12	FCER1G/C3AR1/SLAMF8/MPP1/CCL4/THBS1/ITGB2/AIF1/C5AR1/CXCL9/GREM1/CSF1R/PLA2G7/CCL8/CCL5/CCL18/PIK3CD/CCR1/CCL2/SERPINE1/CXCL13/GAS6/C10orf99/CCL13/CD74/CXCL12/IL6/CCL21/CXCL2/CCL11	30		hsa04640	Hematopoietic cell lineage	16/243	99/8113	3.15412e-08	1.20307e-06	9.86551e-07	CD14/ITGA5/IL7R/CSF1R/HLA-DQB1/HLA-DRA/HLA-DQA1/HLA-DPA1/IL2RA/ITGAM/HLA-DPB1/CD37/CD2/ANPEP/HLA-DMB/IL6	16
BP	GO:0070371	ERK1 and ERK2 cascade	34/417	325/18866	5.5822e-14	2.40644e-11	1.74161e-11	FN1/HAND2/AVP/SIRPA/PDGFC/CCL4/F2R/C5AR1/CHI3L1/HAVCR2/TREM2/SEMA6A/APOE/FGFR3/CSF1R/ICAM1/CCL8/CCL5/CCL18/PDGFRB/RRAS/PTPRC/CCR1/CCL2/PTPRR/GAS6/GPNMB/EMILIN1/MARCO/CCL13/CD74/CCL21/CCL11/PLA2G2A	34		hsa05140	Leishmaniasis	14/243	77/8113	5.03434e-08	1.68021e-06	1.37782e-06	FCGR2A/NCF2/CYBB/ITGB2/HLA-DQB1/HLA-DRA/HLA-DQA1/HLA-DPA1/TGFB3/EEF1A2/ITGAM/HLA-DPB1/HLA-DMB/C3	14
BP	GO:0070372	regulation of ERK1 and ERK2 cascade	33/417	306/18866	5.58265e-14	2.40644e-11	1.74161e-11	FN1/HAND2/SIRPA/PDGFC/CCL4/F2R/C5AR1/CHI3L1/HAVCR2/TREM2/SEMA6A/APOE/FGFR3/CSF1R/ICAM1/CCL8/CCL5/CCL18/PDGFRB/RRAS/PTPRC/CCR1/CCL2/PTPRR/GAS6/GPNMB/EMILIN1/MARCO/CCL13/CD74/CCL21/CCL11/PLA2G2A	33		hsa05152	Tuberculosis	21/243	180/8113	8.21714e-08	2.43775e-06	1.99902e-06	FCGR2A/CD14/FCER1G/SPHK1/MRC2/ITGB2/MRC1/HLA-DQB1/TLR1/HLA-DRA/HLA-DQA1/HLA-DPA1/TGFB3/ITGAM/CLEC7A/HLA-DPB1/CD209/CD74/HLA-DMB/IL6/C3	21
BP	GO:0032963	collagen metabolic process	21/417	113/18866	5.64495e-14	2.40644e-11	1.74161e-11	VIM/ADAMTS2/FAP/COL1A2/PPARG/F2R/MMP9/MRC2/MMP11/COL5A1/COL1A1/TGFB3/ID1/PDGFRB/CTSK/COL15A1/RCN3/MMP7/EMILIN1/MMP2/IL6	21		hsa05146	Amoebiasis	15/243	102/8113	3.1076e-07	8.29729e-06	6.80401e-06	CD14/ACTN1/FN1/COL1A2/COL3A1/ITGB2/SERPINB13/COL1A1/SERPINB3/LAMA4/TGFB3/PIK3CD/ITGAM/IL6/CXCL2	15
BP	GO:0034341	response to interferon-gamma	27/417	202/18866	6.55781e-14	2.54145e-11	1.83932e-11	MT2A/VIM/IFITM3/SIRPA/CCL4/PPARG/HCK/AIF1/MRC1/IFITM1/GSN/HLA-DQB1/HLA-DRA/ICAM1/HLA-DQA1/HLA-DPA1/IFITM2/CCL8/CCL5/SOCS3/CCL18/HLA-DPB1/CCL2/IRF8/CCL13/CCL21/CCL11	27		hsa04974	想·	15/243	103/8113	3.54135e-07	8.59583e-06	7.04882e-06	COL1A2/COL3A1/COL6A3/COL5A2/COL6A2/COL6A1/SLC7A7/COL12A1/COL5A1/COL10A1/COL11A1/COL1A1/COL5A3/COL16A1/COL15A1	15
BP	GO:0002683	negative regulation of immune system process	40/417	463/18866	1.82351e-13	6.47801e-11	4.68834e-11	C1QC/FCER1G/TYROBP/INHBA/GPR68/COL3A1/SLAMF8/PPARG/THBS1/CD86/AXL/FBN1/MNDA/MAFB/IL7R/HAVCR2/VSIG4/RUNX3/GREM1/LILRB2/SAMSN1/CD300A/SERPING1/HTRA1/CD84/TGFB3/IL2RA/FGL2/PTPRC/CCL2/CST7/LILRB4/TMEM176A/GPNMB/FCRLB/EMILIN1/CD74/TNFAIP3/CXCL12/CCL21	40		hsa04510	Focal adhesion	21/243	201/8113	5.42209e-07	1.20641e-05	9.89293e-06	TNC/ACTN1/FLNA/FN1/CAV1/COL1A2/COL6A3/COL6A2/PDGFC/COL6A1/THBS1/ITGA5/COL1A1/LAMA4/PIK3CD/PDGFRB/MYLK/THBS2/CCND2/FLNC/COMP	21
BP	GO:0002685	regulation of leukocyte migration	27/417	212/18866	2.15968e-13	7.08208e-11	5.12551e-11	MSN/C3AR1/SLAMF8/MPP1/CCL4/THBS1/AIF1/C5AR1/TREM2/GREM1/CSF1R/ICAM1/CD300A/PLA2G7/CCL8/CCL5/CCR1/CCL2/SERPINE1/CXCL13/GAS6/C10orf99/EMILIN1/CD74/CXCL12/IL6/CCL21	27		hsa04672	Intestinal immune network for IgA production	10/243	49/8113	1.42016e-06	2.91678e-05	2.39184e-05	CD86/HLA-DQB1/HLA-DRA/HLA-DQA1/HLA-DPA1/TNFSF13B/HLA-DPB1/HLA-DMB/CXCL12/IL6	10
BP	GO:0070374	positive regulation of ERK1 and ERK2 cascade	27/417	215/18866	3.04601e-13	9.2751e-11	6.71267e-11	HAND2/PDGFC/CCL4/F2R/C5AR1/CHI3L1/HAVCR2/TREM2/APOE/FGFR3/CSF1R/ICAM1/CCL8/CCL5/CCL18/PDGFRB/PTPRC/CCR1/CCL2/GAS6/GPNMB/MARCO/CCL13/CD74/CCL21/CCL11/PLA2G2A	27		hsa04514	Cell adhesion molecules	17/243	149/8113	2.01913e-06	3.85077e-05	3.15774e-05	ITGB2/CD86/VCAN/SIGLEC1/HLA-DQB1/HLA-DRA/ICAM1/HLA-DQA1/HLA-DPA1/CNTN1/ITGAM/SELPLG/HLA-DPB1/PTPRC/L1CAM/CD2/HLA-DMB	17
BP	GO:0060326	cell chemotaxis	32/417	311/18866	4.99365e-13	1.4192e-10	1.02712e-10	LOX/FCER1G/C3AR1/SLAMF8/MPP1/CCL4/THBS1/ITGB2/AIF1/C5AR1/CXCL9/GREM1/CSF1R/PLA2G7/CCL8/CCL5/CCL18/PIK3CD/PDGFRB/CCR1/CCL2/SERPINE1/CXCL13/GAS6/C10orf99/CCL13/CD74/CXCL12/IL6/CCL21/CXCL2/CCL11	32		hsa05310	Asthma	8/243	31/8113	2.50725e-06	4.4629e-05	3.6597e-05	FCER1G/HLA-DQB1/HLA-DRA/HLA-DQA1/HLA-DPA1/HLA-DPB1/HLA-DMB/CCL11	8
BP	GO:0002548	monocyte chemotaxis	16/417	67/18866	9.78352e-13	2.6067e-10	1.88655e-10	SLAMF8/CCL4/AIF1/GREM1/PLA2G7/CCL8/CCL5/CCL18/CCR1/CCL2/SERPINE1/CCL13/CXCL12/IL6/CCL21/CCL11	16		hsa05332	Graft-versus-host disease	9/243	42/8113	3.14452e-06	5.24743e-05	4.30303e-05	CD86/HLA-DQB1/HLA-DRA/HLA-DQA1/HLA-DPA1/HLA-DPB1/GZMB/HLA-DMB/IL6	9
BP	GO:0097530	granulocyte migration	22/417	150/18866	2.14752e-12	5.3116e-10	3.84417e-10	FCER1G/C3AR1/SLAMF8/MPP1/CCL4/THBS1/ITGB2/C5AR1/CXCL9/CSF1R/CD300A/CCL8/CCL5/CCL18/PIK3CD/CCL2/CXCL13/CCL13/CD74/CCL21/CXCL2/CCL11	22		hsa05416	Viral myocarditis	10/243	60/8113	9.75267e-06	0.000153174	0.000125607	CAV1/ITGB2/CD86/HLA-DQB1/HLA-DRA/ICAM1/HLA-DQA1/HLA-DPA1/HLA-DPB1/HLA-DMB	10
BP	GO:0071346	cellular response to interferon-gamma	24/417	182/18866	2.24276e-12	5.3116e-10	3.84417e-10	MT2A/VIM/SIRPA/CCL4/PPARG/HCK/AIF1/MRC1/GSN/HLA-DQB1/HLA-DRA/ICAM1/HLA-DQA1/HLA-DPA1/CCL8/CCL5/SOCS3/CCL18/HLA-DPB1/CCL2/IRF8/CCL13/CCL21/CCL11	24		hsa04512	ECM-receptor interaction	12/243	88/8113	1.08393e-05	0.000160782	0.000131846	TNC/FN1/COL1A2/COL6A3/COL6A2/COL6A1/THBS1/ITGA5/COL1A1/LAMA4/THBS2/COMP	12
BP	GO:0002688	regulation of leukocyte chemotaxis	20/417	124/18866	3.59751e-12	8.07167e-10	5.84171e-10	C3AR1/SLAMF8/MPP1/CCL4/THBS1/AIF1/C5AR1/GREM1/CSF1R/PLA2G7/CCL5/CCR1/CCL2/SERPINE1/CXCL13/GAS6/CD74/CXCL12/IL6/CCL21	20		hsa05322	Systemic lupus erythematosus	15/243	136/8113	1.24158e-05	0.000173036	0.000141894	FCGR2A/C1R/ACTN1/C1QC/C1S/C1QB/C1QA/CD86/HLA-DQB1/HLA-DRA/HLA-DQA1/HLA-DPA1/HLA-DPB1/HLA-DMB/C3	15
BP	GO:0043312	neutrophil degranulation	39/417	487/18866	3.98469e-12	8.49337e-10	6.14691e-10	DEGS1/RAB31/FCGR2A/CD14/FCER1G/TYROBP/TNFAIP6/GLIPR1/SIRPA/C3AR1/TIMP2/STOM/DSP/CYBB/MMP9/ITGB2/MNDA/C5AR1/CD53/CHI3L1/LILRB2/GSN/DOCK2/SERPINA1/CD300A/SERPINB3/SLC2A3/LYZ/ITGAM/S100P/FGL2/FPR1/HK3/PTPRC/OLR1/ARHGAP9/ANPEP/PTX3/C3	39		hsa05330	Allograft rejection	8/243	38/8113	1.29615e-05	0.000173036	0.000141894	CD86/HLA-DQB1/HLA-DRA/HLA-DQA1/HLA-DPA1/HLA-DPB1/GZMB/HLA-DMB	8
BP	GO:0050867	positive regulation of cell activation	36/417	421/18866	4.2367e-12	8.6005e-10	6.22445e-10	FCER1G/CAV1/TYROBP/LGALS1/SIRPA/THBS1/ITGB2/CD86/AXL/AIF1/IL7R/PDPN/HAVCR2/RUNX3/TREM2/LILRB2/HLA-DPA1/PLEK/CCL5/IL2RA/PDGFRB/TNFSF13B/ITGAM/CLEC7A/HLA-DPB1/PTPRC/CD209/CCL2/LILRB4/GAS6/CD2/CD74/HLA-DMB/CEBPA/IL6/CCL21	36		hsa04151	PI3K-Akt signaling pathway	26/243	354/8113	1.93906e-05	0.00024641	0.000202063	GNB4/TNC/FN1/COL1A2/COL6A3/COL6A2/PDGFC/COL6A1/F2R/THBS1/ITGA5/IL7R/PIK3AP1/FGFR3/CSF1R/COL1A1/LAMA4/PIK3CD/IL2RA/PDGFRB/IL2RG/ERBB3/THBS2/CCND2/IL6/COMP	26
BP	GO:0002283	neutrophil activation involved in immune response	39/417	490/18866	4.81398e-12	9.32818e-10	6.75109e-10	DEGS1/RAB31/FCGR2A/CD14/FCER1G/TYROBP/TNFAIP6/GLIPR1/SIRPA/C3AR1/TIMP2/STOM/DSP/CYBB/MMP9/ITGB2/MNDA/C5AR1/CD53/CHI3L1/LILRB2/GSN/DOCK2/SERPINA1/CD300A/SERPINB3/SLC2A3/LYZ/ITGAM/S100P/FGL2/FPR1/HK3/PTPRC/OLR1/ARHGAP9/ANPEP/PTX3/C3	39		hsa05321	Inflammatory bowel disease	10/243	65/8113	2.03034e-05	0.00024641	0.000202063	MAF/HLA-DQB1/HLA-DRA/HLA-DQA1/HLA-DPA1/TGFB3/IL2RG/HLA-DPB1/HLA-DMB/IL6	10
BP	GO:0071621	granulocyte chemotaxis	20/417	127/18866	5.68597e-12	1.05388e-09	7.62727e-10	FCER1G/C3AR1/MPP1/CCL4/THBS1/ITGB2/C5AR1/CXCL9/CSF1R/CCL8/CCL5/CCL18/PIK3CD/CCL2/CXCL13/CCL13/CD74/CCL21/CXCL2/CCL11	20		hsa04380	Osteoclast differentiation	14/243	128/8113	2.67316e-05	0.000310318	0.00025447	FCGR2A/NCF2/TYROBP/SIRPA/PPARG/TREM2/LILRB2/LCP2/CSF1R/SOCS3/PIK3CD/SPI1/CTSK/LILRB4	14
BP	GO:0007159	leukocyte cell-cell adhesion	33/417	364/18866	7.14534e-12	1.26919e-09	9.18552e-10	MSN/CAV1/LGALS1/SIRPA/ITGB2/CD86/ITGA5/AIF1/IL7R/HAVCR2/VSIG4/RUNX3/LILRB2/ICAM1/HLA-DPA1/CD300A/CCL5/IL2RA/TNFSF13B/SELPLG/FGL2/HLA-DPB1/PTPRC/CD209/CCL2/LILRB4/GPNMB/OLR1/CD74/HLA-DMB/CXCL12/IL6/CCL21	33		hsa04940	Type I diabetes mellitus	8/243	43/8113	3.37645e-05	0.00037563	0.000308027	CD86/HLA-DQB1/HLA-DRA/HLA-DQA1/HLA-DPA1/HLA-DPB1/GZMB/HLA-DMB	8
BP	GO:0030593	neutrophil chemotaxis	18/417	103/18866	1.08189e-11	1.84484e-09	1.33517e-09	FCER1G/C3AR1/MPP1/CCL4/ITGB2/C5AR1/CXCL9/CCL8/CCL5/CCL18/PIK3CD/CCL2/CXCL13/CCL13/CD74/CCL21/CXCL2/CCL11	18		hsa04933	AGE-RAGE signaling pathway in diabetic complications	12/243	100/8113	4.03334e-05	0.00043076	0.000353235	FN1/COL1A2/COL3A1/CYBB/COL1A1/ICAM1/TGFB3/PIK3CD/CCL2/SERPINE1/MMP2/IL6	12
BP	GO:0022407	regulation of cell-cell adhesion	36/417	439/18866	1.42009e-11	2.3284e-09	1.68513e-09	CAV1/ADAM19/LGALS1/SIRPA/ITGB2/CD86/AIF1/IL7R/PDPN/SH2B3/HAVCR2/VSIG4/RUNX3/SERPINE2/LILRB2/MYADM/FOXA1/ICAM1/HLA-DPA1/CD300A/CCL5/IL2RA/TNFSF13B/FGL2/HLA-DPB1/PTPRC/CD209/CCL2/CXCL13/LILRB4/GPNMB/CD74/HLA-DMB/CXCL12/IL6/CCL21	36		hsa04062	Chemokine signaling pathway	17/243	192/8113	5.92229e-05	0.000608173	0.000498719	GNB4/CCL4/HCK/CXCL9/DOCK2/CCL8/CCL5/CCL18/PIK3CD/CCR1/CCL2/CXCL13/CCL13/CXCL12/CCL21/CXCL2/CCL11	17
BP	GO:1990266	neutrophil migration	19/417	122/18866	2.37239e-11	3.74574e-09	2.71091e-09	FCER1G/C3AR1/SLAMF8/MPP1/CCL4/ITGB2/C5AR1/CXCL9/CCL8/CCL5/CCL18/PIK3CD/CCL2/CXCL13/CCL13/CD74/CCL21/CXCL2/CCL11	19		hsa04060	Cytokine-cytokine receptor interaction	22/243	295/8113	6.95959e-05	0.000688226	0.000564365	INHBA/CCL4/IL7R/CXCL9/IL32/CSF1R/CCL8/TGFB3/CCL5/CCL18/IL2RA/IL2RG/TNFSF13B/CCR1/CCL2/CXCL13/CCL13/CXCL12/IL6/CCL21/CXCL2/CCL11	22
BP	GO:0006909	phagocytosis	33/417	382/18866	2.62688e-11	3.98333e-09	2.88286e-09	RAB31/FCGR2A/CD14/FCER1G/SPHK1/NCF2/TYROBP/SIRPA/SRPX/PPARG/HCK/THBS1/ITGB2/AXL/AIF1/MSR1/TREM2/GULP1/GSN/DOCK2/CD300A/IL2RG/TGM2/ITGAM/CLEC7A/COLEC12/PTPRC/CCL2/IRF8/GAS6/MARCO/PTX3/C3	33		hsa05144	Malaria	8/243	50/8113	0.000104311	0.000994684	0.000815668	THBS1/ITGB2/ICAM1/TGFB3/CCL2/THBS2/IL6/COMP	8
BP	GO:0022409	positive regulation of cell-cell adhesion	28/417	279/18866	2.70975e-11	3.98333e-09	2.88286e-09	CAV1/ADAM19/LGALS1/SIRPA/ITGB2/CD86/AIF1/IL7R/PDPN/HAVCR2/RUNX3/LILRB2/FOXA1/ICAM1/HLA-DPA1/CCL5/IL2RA/TNFSF13B/HLA-DPB1/PTPRC/CD209/CCL2/CXCL13/LILRB4/CD74/HLA-DMB/IL6/CCL21	28		hsa05205	Proteoglycans in cancer	17/243	205/8113	0.000133623	0.00123025	0.00100884	MSN/FLNA/FN1/CAV1/COL1A2/MMP9/THBS1/LUM/ITGA5/TWIST1/COL1A1/DCN/PIK3CD/RRAS/ERBB3/MMP2/FLNC	17
BP	GO:0061448	connective tissue development	27/417	262/18866	3.35901e-11	4.77316e-09	3.45448e-09	LOX/TGFBI/SULF2/SLC39A14/HAND2/PRRX1/EFEMP1/SULF1/ANXA6/SFRP2/ROR2/LUM/ADAMTS12/CHI3L1/COL5A1/RUNX3/GREM1/MAF/FGFR3/LOXL2/COL11A1/COL1A1/FOXA1/PDGFRB/CTSK/BGN/COMP	27		hsa05320	Autoimmune thyroid disease	8/243	53/8113	0.00015937	0.00141839	0.00116312	CD86/HLA-DQB1/HLA-DRA/HLA-DQA1/HLA-DPA1/HLA-DPB1/GZMB/HLA-DMB	8
BP	GO:0001503	ossification	34/417	412/18866	4.52996e-11	6.22943e-09	4.50843e-09	CTHRC1/TNC/LOX/HAND2/COL1A2/SRGN/FAM20C/COL5A2/SFRP2/ROR2/COL6A1/MRC2/TWIST1/VCAN/IFITM1/RUNX3/GREM1/SPARC/FGFR3/COL11A1/COL1A1/PDLIM7/CDH11/TGFB3/ID1/CTSK/CCR1/ASPN/GPNMB/MMP2/CEBPA/IL6/COMP/IGFBP5	34		hsa04064	NF-kappa B signaling pathway	11/243	104/8113	0.000264829	0.00228095	0.00187044	CD14/BCL2A1/CCL4/LY96/ICAM1/TNFSF13B/CCL13/TNFAIP3/CXCL12/CCL21/CXCL2	11
BP	GO:0042116	macrophage activation	17/417	101/18866	7.5885e-11	1.01093e-08	7.31641e-09	SPHK1/TYROBP/C1QA/THBS1/ITGB2/AIF1/C5AR1/HAVCR2/VSIG4/TREM2/TLR1/ITGAM/PTPRC/CST7/CD74/CEBPA/IL6	17		hsa04936	Alcoholic liver disease	13/243	142/8113	0.000318518	0.00265763	0.00217933	CD14/C1QC/C1QB/C1QA/C3AR1/C5AR1/LY96/TCF7L1/LPIN3/ALDH2/IL6/CXCL2/C3	13
BP	GO:0051216	cartilage development	23/417	197/18866	8.10455e-11	1.04696e-08	7.57717e-09	TGFBI/SULF2/SLC39A14/HAND2/PRRX1/EFEMP1/SULF1/ANXA6/SFRP2/ROR2/LUM/ADAMTS12/CHI3L1/RUNX3/GREM1/MAF/FGFR3/LOXL2/COL11A1/COL1A1/CTSK/BGN/COMP	23		hsa04658	Th1 and Th2 cell differentiation	10/243	92/8113	0.000402902	0.00325985	0.00267316	RUNX3/MAF/HLA-DQB1/HLA-DRA/HLA-DQA1/HLA-DPA1/IL2RA/IL2RG/HLA-DPB1/HLA-DMB	10
BP	GO:0032496	response to lipopolysaccharide	30/417	334/18866	8.37051e-11	1.04951e-08	7.59565e-09	CD14/VIM/SIRPA/F2R/HCK/CD86/AXL/PLSCR4/C5AR1/UGT1A1/MRC1/HAVCR2/CXCL9/TREM2/LILRB2/SPARC/LY96/GJB2/DCN/ICAM1/CCL5/LY86/CCL2/SERPINE1/CXCL13/IRF8/TNFAIP3/IL6/CXCL2/GJB6	30		hsa04670	Leukocyte transendothelial migration	11/243	114/8113	0.000587382	0.00461268	0.00378252	MSN/ACTN1/NCF2/CYBB/MMP9/ITGB2/ICAM1/PIK3CD/ITGAM/MMP2/CXCL12	11
BP	GO:0002237	response to molecule of bacterial origin	31/417	356/18866	8.79812e-11	1.07161e-08	7.75557e-09	CD14/VIM/SIRPA/F2R/HCK/CD86/AXL/PLSCR4/C5AR1/UGT1A1/MRC1/HAVCR2/CXCL9/TREM2/LILRB2/SPARC/LY96/GJB2/TLR1/DCN/ICAM1/CCL5/LY86/CCL2/SERPINE1/CXCL13/IRF8/TNFAIP3/IL6/CXCL2/GJB6	31		hsa05221	Acute myeloid leukemia	8/243	67/8113	0.000817795	0.00608929	0.00499339	CD14/BCL2A1/CSF1R/TCF7L1/PIK3CD/SPI1/ITGAM/CEBPA	8
BP	GO:0046718	viral entry into host cell	19/417	134/18866	1.27124e-10	1.50536e-08	1.08948e-08	CAV1/IFITM3/LGALS1/CD86/AXL/ITGA5/MRC1/IFITM1/SIGLEC1/GSN/ICAM1/IFITM2/SERPINB3/SELPLG/CD209/GAS6/ANPEP/CD74/PTX3	19		hsa04810	Regulation of actin cytoskeleton	16/243	218/8113	0.000821028	0.00608929	0.00499339	MSN/ACTN1/FN1/PDGFC/F2R/ITGB2/ITGA5/CFL2/GSN/FGFR3/PIK3CD/PDGFRB/RRAS/ITGAM/MYLK/CXCL12	16
BP	GO:0002696	positive regulation of leukocyte activation	33/417	406/18866	1.31732e-10	1.51777e-08	1.09846e-08	FCER1G/CAV1/TYROBP/LGALS1/SIRPA/THBS1/ITGB2/CD86/AXL/AIF1/IL7R/HAVCR2/RUNX3/TREM2/LILRB2/HLA-DPA1/CCL5/IL2RA/TNFSF13B/ITGAM/CLEC7A/HLA-DPB1/PTPRC/CD209/CCL2/LILRB4/GAS6/CD2/CD74/HLA-DMB/CEBPA/IL6/CCL21	33		hsa05142	Chagas disease	10/243	102/8113	0.000916586	0.00661428	0.00542389	C1QC/C1QB/C1QA/TGFB3/CCL5/PIK3CD/CCL2/SERPINE1/IL6/C3	10
BP	GO:0071219	cellular response to molecule of bacterial origin	24/417	222/18866	1.57843e-10	1.77075e-08	1.28155e-08	CD14/VIM/SIRPA/HCK/CD86/AXL/PLSCR4/MRC1/HAVCR2/CXCL9/TREM2/LILRB2/LY96/TLR1/ICAM1/CCL5/LY86/CCL2/SERPINE1/CXCL13/IRF8/TNFAIP3/IL6/CXCL2	24		hsa05166	Human T-cell leukemia virus 1 infection	16/243	222/8113	0.000997556	0.00700915	0.00574769	ITGB2/HLA-DQB1/HLA-DRA/ICAM1/HLA-DQA1/HLA-DPA1/TGFB3/PIK3CD/SPI1/IL2RA/IL2RG/HLA-DPB1/MMP7/HLA-DMB/CCND2/IL6	16
BP	GO:0042110	T cell activation	36/417	483/18866	2.09053e-10	2.28511e-08	1.6538e-08	MSN/FCER1G/CAV1/LGALS1/SIRPA/CD86/AIF1/MAFB/IL7R/HAVCR2/VSIG4/RUNX3/LILRB2/GSN/DOCK2/ICAM1/HLA-DPA1/CD300A/CCL5/PIK3CD/IL2RA/CLEC4A/TNFSF13B/FGL2/CLEC7A/HLA-DPB1/PTPRC/CD209/CCL2/LILRB4/GPNMB/CD2/CD74/HLA-DMB/IL6/CCL21	36		hsa04620	Toll-like receptor signaling pathway	10/243	104/8113	0.00106604	0.00729827	0.00598478	CD14/CCL4/CD86/CXCL9/LY96/TLR1/CCL5/PIK3CD/CTSK/IL6	10
BP	GO:0050866	negative regulation of cell activation	23/417	207/18866	2.21003e-10	2.35533e-08	1.70463e-08	TYROBP/INHBA/CD86/AXL/MNDA/SH2B3/HAVCR2/VSIG4/RUNX3/SERPINE2/LILRB2/APOE/SAMSN1/CD300A/CD84/IL2RA/FGL2/PTPRC/CST7/GPNMB/EMILIN1/CD74/TNFAIP3	23		hsa05134	Legionellosis	7/243	57/8113	0.0014617	0.00975682	0.00800086	CD14/ITGB2/EEF1A2/ITGAM/IL6/CXCL2/C3	7
BP	GO:0071216	cellular response to biotic stimulus	25/417	246/18866	2.45995e-10	2.55775e-08	1.85112e-08	CD14/VIM/SIRPA/HCK/CD86/AXL/PLSCR4/MRC1/HAVCR2/CXCL9/TREM2/LILRB2/LY96/TLR1/ICAM1/CCL5/LY86/CLEC7A/CCL2/SERPINE1/CXCL13/IRF8/TNFAIP3/IL6/CXCL2	25		hsa05164	Influenza A	13/243	171/8113	0.00182775	0.0116514	0.00955449	HLA-DQB1/HLA-DRA/ICAM1/HLA-DQA1/HLA-DPA1/CCL5/SOCS3/PIK3CD/HLA-DPB1/CCL2/HLA-DMB/IL6/TMPRSS4	13
BP	GO:1903037	regulation of leukocyte cell-cell adhesion	29/417	329/18866	2.72531e-10	2.76619e-08	2.00198e-08	CAV1/LGALS1/SIRPA/ITGB2/CD86/AIF1/IL7R/HAVCR2/VSIG4/RUNX3/LILRB2/ICAM1/HLA-DPA1/CD300A/CCL5/IL2RA/TNFSF13B/FGL2/HLA-DPB1/PTPRC/CD209/CCL2/LILRB4/GPNMB/CD74/HLA-DMB/CXCL12/IL6/CCL21	29		hsa05202	Transcriptional misregulation in cancer	14/243	192/8113	0.00183281	0.0116514	0.00955449	CD14/BCL2A1/PPARG/MMP9/CD86/MAF/CSF1R/SPI1/ITGAM/GZMB/CEBPA/CCND2/IL6/NUPR1	14
BP	GO:0002690	positive regulation of leukocyte chemotaxis	16/417	96/18866	3.21034e-10	3.18272e-08	2.30343e-08	C3AR1/CCL4/THBS1/AIF1/C5AR1/CSF1R/PLA2G7/CCL5/CCR1/SERPINE1/CXCL13/GAS6/CD74/CXCL12/IL6/CCL21	16		hsa01521	EGFR tyrosine kinase inhibitor resistance	8/243	79/8113	0.00240473	0.0149317	0.0122444	PDGFC/AXL/FGFR3/PIK3CD/PDGFRB/ERBB3/GAS6/IL6	8
BP	GO:0002687	positive regulation of leukocyte migration	19/417	142/18866	3.52127e-10	3.41163e-08	2.4691e-08	C3AR1/CCL4/THBS1/AIF1/C5AR1/TREM2/CSF1R/ICAM1/PLA2G7/CCL8/CCL5/CCR1/SERPINE1/CXCL13/GAS6/CD74/CXCL12/IL6/CCL21	19		hsa04611	Platelet activation	10/243	124/8113	0.00396072	0.0240344	0.0197088	FCGR2A/FCER1G/COL1A2/COL3A1/F2R/PTGS1/LCP2/COL1A1/PIK3CD/MYLK	10
BP	GO:0050764	regulation of phagocytosis	16/417	97/18866	3.76768e-10	3.41736e-08	2.47325e-08	RAB31/FCER1G/SPHK1/SIRPA/PPARG/HCK/TREM2/DOCK2/CD300A/IL2RG/CLEC7A/PTPRC/CCL2/GAS6/PTX3/C3	16		hsa04659	Th17 cell differentiation	9/243	108/8113	0.0049685	0.0294798	0.0241742	HLA-DQB1/HLA-DRA/HLA-DQA1/HLA-DPA1/IL2RA/IL2RG/HLA-DPB1/HLA-DMB/IL6	9
BP	GO:1990868	response to chemokine	16/417	97/18866	3.76768e-10	3.41736e-08	2.47325e-08	LOX/CCL4/SH2B3/CXCL9/TREM2/CCL8/CCL5/CCL18/CCR1/CCL2/CXCL13/CCL13/CXCL12/CCL21/CXCL2/CCL11	16		hsa04668	TNF signaling pathway	9/243	112/8113	0.00629725	0.0357737	0.0293355	MMP9/ICAM1/CCL5/SOCS3/PIK3CD/CCL2/TNFAIP3/IL6/CXCL2	9
BP	GO:1990869	cellular response to chemokine	16/417	97/18866	3.76768e-10	3.41736e-08	2.47325e-08	LOX/CCL4/SH2B3/CXCL9/TREM2/CCL8/CCL5/CCL18/CCR1/CCL2/CXCL13/CCL13/CXCL12/CCL21/CXCL2/CCL11	16		hsa05145	Toxoplasmosis	9/243	112/8113	0.00629725	0.0357737	0.0293355	LY96/HLA-DQB1/HLA-DRA/HLA-DQA1/HLA-DPA1/LAMA4/TGFB3/HLA-DPB1/HLA-DMB	9
BP	GO:1903039	positive regulation of leukocyte cell-cell adhesion	24/417	235/18866	5.11677e-10	4.54433e-08	3.28887e-08	CAV1/LGALS1/SIRPA/ITGB2/CD86/AIF1/IL7R/HAVCR2/RUNX3/LILRB2/ICAM1/HLA-DPA1/CCL5/IL2RA/TNFSF13B/HLA-DPB1/PTPRC/CD209/CCL2/LILRB4/CD74/HLA-DMB/IL6/CCL21	24		hsa04350	TGF-beta signaling pathway	8/243	94/8113	0.00699769	0.0389246	0.0319193	INHBA/THBS1/FBN1/GREM1/DCN/TGFB3/ID1/FMOD	8
BP	GO:0044409	entry into host	19/417	147/18866	6.4233e-10	5.58827e-08	4.0444e-08	CAV1/IFITM3/LGALS1/CD86/AXL/ITGA5/MRC1/IFITM1/SIGLEC1/GSN/ICAM1/IFITM2/SERPINB3/SELPLG/CD209/GAS6/ANPEP/CD74/PTX3	19		hsa05169	Epstein-Barr virus infection	13/243	202/8113	0.00758113	0.0413094	0.0338749	VIM/RUNX3/HLA-DQB1/HLA-DRA/ICAM1/HLA-DQA1/HLA-DPA1/PIK3CD/HLA-DPB1/TNFAIP3/HLA-DMB/CCND2/IL6	13
BP	GO:0007162	negative regulation of cell adhesion	27/417	301/18866	7.77381e-10	6.62795e-08	4.79685e-08	TNC/TGFBI/LGALS1/POSTN/THBS1/CD86/SH2B3/HAVCR2/VSIG4/RUNX3/SERPINE2/SEMA6A/LILRB2/MYADM/COL1A1/CD300A/IL2RA/ERBB3/FGL2/PTPRC/SERPINE1/ADAMDEC1/GPNMB/CD74/CXCL12/CYP1B1/CCL21	27		hsa04666	Fc gamma R-mediated phagocytosis	8/243	97/8113	0.00841789	0.0449515	0.0368615	FCGR2A/SPHK1/HCK/CFL2/GSN/BIN1/PIK3CD/PTPRC	8
BP	GO:0070098	chemokine-mediated signaling pathway	15/417	88/18866	8.33037e-10	6.93942e-08	5.02227e-08	CCL4/SH2B3/CXCL9/TREM2/CCL8/CCL5/CCL18/CCR1/CCL2/CXCL13/CCL13/CXCL12/CCL21/CXCL2/CCL11	15		hsa04612	Antigen processing and presentation	7/243	78/8113	0.00860083	0.0450279	0.0369241	HLA-DQB1/HLA-DRA/HLA-DQA1/HLA-DPA1/HLA-DPB1/CD74/HLA-DMB	7
BP	GO:0071675	regulation of mononuclear cell migration	12/417	51/18866	8.46469e-10	6.93942e-08	5.02227e-08	C3AR1/SLAMF8/THBS1/AIF1/C5AR1/GREM1/CSF1R/PLA2G7/CCL5/CCR1/SERPINE1/CXCL12	12		hsa04015	Rap1 signaling pathway	13/243	210/8113	0.0103385	0.0530841	0.0435304	PDGFC/F2R/THBS1/ITGB2/LCP2/FGFR3/CSF1R/ID1/PIK3CD/PDGFRB/RRAS/ITGAM/FPR1	13
BP	GO:0060348	bone development	22/417	204/18866	9.71843e-10	7.81692e-08	5.65734e-08	LOX/SULF2/TYROBP/GPR68/FAM20C/SULF1/ANXA6/PDGFC/SFRP2/PAPSS2/FBN1/TWIST1/SH2B3/GREM1/SPARC/FGFR3/COL1A1/TGFB3/PTPRC/BGN/SFRP4/COMP	22
BP	GO:0071222	cellular response to lipopolysaccharide	22/417	208/18866	1.40631e-09	1.1102e-07	8.03487e-08	CD14/VIM/SIRPA/HCK/CD86/AXL/PLSCR4/MRC1/HAVCR2/CXCL9/LILRB2/LY96/ICAM1/CCL5/LY86/CCL2/SERPINE1/CXCL13/IRF8/TNFAIP3/IL6/CXCL2	22
BP	GO:0050863	regulation of T cell activation	28/417	332/18866	1.51906e-09	1.16657e-07	8.44281e-08	CAV1/LGALS1/SIRPA/CD86/AIF1/IL7R/HAVCR2/VSIG4/RUNX3/LILRB2/GSN/HLA-DPA1/CD300A/CCL5/IL2RA/TNFSF13B/FGL2/HLA-DPB1/PTPRC/CD209/CCL2/LILRB4/GPNMB/CD2/CD74/HLA-DMB/IL6/CCL21	28
BP	GO:0018212	peptidyl-tyrosine modification	30/417	377/18866	1.5518e-09	1.16657e-07	8.44281e-08	CAV1/EFEMP1/PDGFC/SFRP2/ROR2/TPST1/HCK/ITGB2/AXL/ITGA5/SH2B3/TREM2/GREM1/FGFR3/CSF1R/SAMSN1/ICAM1/CD300A/SLA/CCL5/SOCS3/CNTN1/PDGFRB/ERBB3/PTPRC/GAS6/PTK6/CD74/IL6/SRMS	30
BP	GO:0001819	positive regulation of cytokine production	33/417	447/18866	1.5598e-09	1.16657e-07	8.44281e-08	SULF2/CD14/FCER1G/SPHK1/POLR3E/TYROBP/HEG1/SULF1/C3AR1/F2R/THBS1/CD86/LUM/AIF1/MNDA/TWIST1/C5AR1/HAVCR2/TREM2/LILRB2/LY96/TLR1/HLA-DPA1/CLEC7A/HLA-DPB1/PTPRC/SERPINE1/IRF8/CD2/CD74/CYP1B1/IL6/C3	33
BP	GO:0050920	regulation of chemotaxis	23/417	229/18866	1.63824e-09	1.20411e-07	8.71448e-08	C3AR1/SLAMF8/MPP1/CCL4/THBS1/AIF1/C5AR1/TREM2/SEMA6A/GREM1/CSF1R/PLA2G7/CCL5/PDGFRB/CCR1/CCL2/SERPINE1/CXCL13/GAS6/CD74/CXCL12/IL6/CCL21	23
BP	GO:0002573	myeloid leukocyte differentiation	22/417	210/18866	1.68593e-09	1.21815e-07	8.81614e-08	C1QC/FCER1G/TYROBP/INHBA/GPR68/DHRS2/FAM20C/ROR2/PPARG/MMP9/FBN1/MT1G/MAFB/EVI2B/TREM2/CSF1R/PIK3CD/SPI1/CCR1/LILRB4/CD74/CEBPA	22
BP	GO:0070661	leukocyte proliferation	27/417	313/18866	1.83655e-09	1.30487e-07	9.44371e-08	MSN/TYROBP/CD86/AIF1/MNDA/IL7R/HAVCR2/VSIG4/TREM2/GREM1/LILRB2/CSF1R/DOCK2/HLA-DPA1/CD300A/CCL8/CCL5/IL2RA/TNFSF13B/HLA-DPB1/PTPRC/CD209/GPNMB/CD74/TNFAIP3/HLA-DMB/IL6	27
BP	GO:0031589	cell-substrate adhesion	29/417	359/18866	2.07952e-09	1.45328e-07	1.05178e-07	ACTN1/FLNA/FN1/CCDC80/LGALS1/POSTN/COL3A1/THBS1/ITGB2/AXL/ITGA5/ADAMTS12/PDPN/SIGLEC1/GREM1/MYADM/COL1A1/COL5A3/ID1/COL16A1/AGR2/RRAS/NID2/SERPINE1/SGCE/L1CAM/GAS6/EMILIN1/CCL21	29
BP	GO:0050870	positive regulation of T cell activation	22/417	214/18866	2.40704e-09	1.65504e-07	1.1978e-07	CAV1/LGALS1/SIRPA/CD86/AIF1/IL7R/HAVCR2/RUNX3/LILRB2/HLA-DPA1/CCL5/IL2RA/TNFSF13B/HLA-DPB1/PTPRC/CD209/CCL2/LILRB4/CD74/HLA-DMB/IL6/CCL21	22
BP	GO:0050766	positive regulation of phagocytosis	13/417	68/18866	2.59931e-09	1.75887e-07	1.27294e-07	RAB31/FCER1G/SIRPA/PPARG/TREM2/DOCK2/IL2RG/CLEC7A/PTPRC/CCL2/GAS6/PTX3/C3	13
BP	GO:0050921	positive regulation of chemotaxis	18/417	144/18866	3.14172e-09	2.06391e-07	1.49372e-07	C3AR1/CCL4/THBS1/AIF1/C5AR1/TREM2/CSF1R/PLA2G7/CCL5/PDGFRB/CCR1/SERPINE1/CXCL13/GAS6/CD74/CXCL12/IL6/CCL21	18
BP	GO:0007596	blood coagulation	28/417	343/18866	3.14695e-09	2.06391e-07	1.49372e-07	ANXA5/FLNA/FN1/FCER1G/CAV1/FAP/COL1A2/COL3A1/F2R/THBS1/AXL/PAPSS2/PDPN/SH2B3/SERPINE2/APOE/EHD2/LCP2/DOCK11/COL1A1/SERPINA1/PLEK/SERPING1/PROS1/SERPINE1/GAS6/IL6/COMP	28
BP	GO:1900046	regulation of hemostasis	14/417	83/18866	3.53258e-09	2.28172e-07	1.65135e-07	FCER1G/CAV1/FAP/F2R/THBS1/PDPN/SH2B3/SERPINE2/APOE/PLEK/SERPING1/PROS1/SERPINE1/COMP	14
BP	GO:0035987	endodermal cell differentiation	11/417	46/18866	3.59063e-09	2.2846e-07	1.65344e-07	FN1/INHBA/COL5A2/COL6A1/MMP9/ITGB2/ITGA5/COL12A1/COL5A1/COL11A1/MMP2	11
BP	GO:0002576	platelet degranulation	17/417	129/18866	3.81772e-09	2.39337e-07	1.73216e-07	ANXA5/ACTN1/FLNA/FN1/FCER1G/SRGN/THBS1/SPARC/ISLR/SERPINA1/PLEK/SERPING1/TGFB3/PROS1/PCDH7/SERPINE1/GAS6	17
BP	GO:0070663	regulation of leukocyte proliferation	23/417	240/18866	4.07065e-09	2.51496e-07	1.82015e-07	TYROBP/CD86/AIF1/MNDA/HAVCR2/VSIG4/GREM1/LILRB2/CSF1R/HLA-DPA1/CD300A/CCL8/CCL5/IL2RA/TNFSF13B/HLA-DPB1/PTPRC/CD209/GPNMB/CD74/TNFAIP3/HLA-DMB/IL6	23
BP	GO:0007599	hemostasis	28/417	348/18866	4.33631e-09	2.64081e-07	1.91124e-07	ANXA5/FLNA/FN1/FCER1G/CAV1/FAP/COL1A2/COL3A1/F2R/THBS1/AXL/PAPSS2/PDPN/SH2B3/SERPINE2/APOE/EHD2/LCP2/DOCK11/COL1A1/SERPINA1/PLEK/SERPING1/PROS1/SERPINE1/GAS6/IL6/COMP	28
BP	GO:0050817	coagulation	28/417	349/18866	4.61995e-09	2.77392e-07	2.00757e-07	ANXA5/FLNA/FN1/FCER1G/CAV1/FAP/COL1A2/COL3A1/F2R/THBS1/AXL/PAPSS2/PDPN/SH2B3/SERPINE2/APOE/EHD2/LCP2/DOCK11/COL1A1/SERPINA1/PLEK/SERPING1/PROS1/SERPINE1/GAS6/IL6/COMP	28
BP	GO:0018108	peptidyl-tyrosine phosphorylation	29/417	374/18866	5.27559e-09	3.12359e-07	2.26064e-07	CAV1/EFEMP1/PDGFC/SFRP2/ROR2/HCK/ITGB2/AXL/ITGA5/SH2B3/TREM2/GREM1/FGFR3/CSF1R/SAMSN1/ICAM1/CD300A/SLA/CCL5/SOCS3/CNTN1/PDGFRB/ERBB3/PTPRC/GAS6/PTK6/CD74/IL6/SRMS	29
BP	GO:0051271	negative regulation of cellular component movement	30/417	400/18866	6.17167e-09	3.60409e-07	2.60839e-07	CLIC4/ACTN1/COL3A1/SULF1/SLAMF8/SFRP2/PPARG/THBS1/AIF1/TPM1/KRT16/IFITM1/SEMA6A/GREM1/APOE/BIN1/DCN/CD300A/RRAS/DPYSL3/CCL2/SERPINE1/CXCL13/PTPRR/EMILIN1/CD74/CXCL12/CYP1B1/CCL21/IGFBP5	30
BP	GO:0072676	lymphocyte migration	16/417	117/18866	6.38839e-09	3.68023e-07	2.66349e-07	MSN/CCL4/AIF1/ICAM1/CCL8/CCL5/CCL18/PIK3CD/CCL2/CXCL13/GAS6/C10orf99/CCL13/CXCL12/CCL21/CCL11	16
BP	GO:0052126	movement in host environment	19/417	169/18866	6.86455e-09	3.90181e-07	2.82386e-07	CAV1/IFITM3/LGALS1/CD86/AXL/ITGA5/MRC1/IFITM1/SIGLEC1/GSN/ICAM1/IFITM2/SERPINB3/SELPLG/CD209/GAS6/ANPEP/CD74/PTX3	19
BP	GO:0045765	regulation of angiogenesis	30/417	403/18866	7.32915e-09	4.11107e-07	2.97531e-07	SPHK1/SULF1/C3AR1/SFRP2/PPARG/CYBB/THBS1/ITGB2/ADAM12/FGFBP1/ITGA5/TWIST1/C5AR1/CHI3L1/SEMA6A/GREM1/SPARC/DCN/ID1/RRAS/SERPINE1/CXCL13/GPNMB/THBS2/EMILIN1/TNFAIP3/CYP1B1/IL6/CCL11/C3	30
BP	GO:0050818	regulation of coagulation	14/417	88/18866	7.77033e-09	4.30194e-07	3.11344e-07	ANXA5/FCER1G/CAV1/FAP/F2R/THBS1/PDPN/SH2B3/SERPINE2/APOE/PLEK/SERPING1/PROS1/SERPINE1	14
BP	GO:0001774	microglial cell activation	11/417	50/18866	9.28578e-09	5.01079e-07	3.62646e-07	SPHK1/TYROBP/C1QA/ITGB2/AIF1/C5AR1/TREM2/ITGAM/PTPRC/CST7/IL6	11
BP	GO:0002269	leukocyte activation involved in inflammatory response	11/417	50/18866	9.28578e-09	5.01079e-07	3.62646e-07	SPHK1/TYROBP/C1QA/ITGB2/AIF1/C5AR1/TREM2/ITGAM/PTPRC/CST7/IL6	11
BP	GO:0150076	neuroinflammatory response	13/417	77/18866	1.2715e-08	6.77548e-07	4.90362e-07	SPHK1/TYROBP/C1QA/MMP9/ITGB2/AIF1/C5AR1/TREM2/ITGAM/PTPRC/CST7/IL6/NUPR1	13
BP	GO:0002062	chondrocyte differentiation	15/417	108/18866	1.53703e-08	8.08932e-07	5.85449e-07	TGFBI/SULF2/SLC39A14/EFEMP1/SULF1/ANXA6/SFRP2/ADAMTS12/RUNX3/GREM1/MAF/FGFR3/LOXL2/COL11A1/COMP	15
BP	GO:0048247	lymphocyte chemotaxis	12/417	65/18866	1.62416e-08	8.44364e-07	6.11092e-07	CCL4/CCL8/CCL5/CCL18/PIK3CD/CCL2/CXCL13/GAS6/C10orf99/CCL13/CCL21/CCL11	12
BP	GO:0072677	eosinophil migration	8/417	23/18866	1.95343e-08	1.00331e-06	7.26124e-07	CCL4/CD300A/CCL8/CCL5/CCL2/CCL13/CCL21/CCL11	8
BP	GO:0030336	negative regulation of cell migration	27/417	350/18866	2.00788e-08	1.019e-06	7.3748e-07	CLIC4/COL3A1/SULF1/SLAMF8/SFRP2/PPARG/THBS1/AIF1/TPM1/KRT16/IFITM1/GREM1/APOE/DCN/CD300A/RRAS/DPYSL3/CCL2/SERPINE1/CXCL13/PTPRR/EMILIN1/CD74/CXCL12/CYP1B1/CCL21/IGFBP5	27
BP	GO:0050730	regulation of peptidyl-tyrosine phosphorylation	23/417	263/18866	2.31134e-08	1.15921e-06	8.38953e-07	CAV1/PDGFC/SFRP2/ITGB2/ITGA5/SH2B3/TREM2/GREM1/FGFR3/CSF1R/SAMSN1/ICAM1/CD300A/CCL5/SOCS3/CNTN1/PDGFRB/ERBB3/PTPRC/GAS6/PTK6/CD74/IL6	23
BP	GO:0001706	endoderm formation	11/417	55/18866	2.69339e-08	1.33511e-06	9.66259e-07	FN1/INHBA/COL5A2/COL6A1/MMP9/ITGB2/ITGA5/COL12A1/COL5A1/COL11A1/MMP2	11
BP	GO:0002695	negative regulation of leukocyte activation	19/417	184/18866	2.78637e-08	1.35304e-06	9.79235e-07	TYROBP/INHBA/CD86/AXL/MNDA/HAVCR2/VSIG4/RUNX3/LILRB2/SAMSN1/CD300A/CD84/IL2RA/FGL2/PTPRC/CST7/GPNMB/CD74/TNFAIP3	19
BP	GO:0030193	regulation of blood coagulation	13/417	82/18866	2.79304e-08	1.35304e-06	9.79235e-07	FCER1G/CAV1/FAP/F2R/THBS1/PDPN/SH2B3/SERPINE2/APOE/PLEK/SERPING1/PROS1/SERPINE1	13
BP	GO:1902105	regulation of leukocyte differentiation	24/417	290/18866	3.30787e-08	1.58443e-06	1.1467e-06	C1QC/TYROBP/INHBA/GPR68/SLAMF8/ROR2/CD86/AXL/FBN1/MAFB/IL7R/EVI2B/RUNX3/TREM2/LILRB2/IL2RA/FGL2/PTPRC/CCR1/LILRB4/TMEM176A/GAS6/CD2/CD74	24
BP	GO:0018149	peptide cross-linking	9/417	34/18866	3.71397e-08	1.75918e-06	1.27317e-06	FN1/COL3A1/DSP/THBS1/SPRR1B/DCN/EVPL/TGM2/BGN	9
BP	GO:0061041	regulation of wound healing	17/417	151/18866	4.20712e-08	1.97087e-06	1.42638e-06	FCER1G/CAV1/FAP/F2R/THBS1/PDPN/SH2B3/SERPINE2/APOE/PLEK/SERPING1/PROS1/MYLK/CLEC7A/SERPINE1/TNFAIP3/DUOX2	17
BP	GO:0098883	synapse pruning	6/417	11/18866	4.7328e-08	2.19303e-06	1.58717e-06	C1QC/C1QB/C1QA/TREM2/ITGAM/C3	6
BP	GO:2000146	negative regulation of cell motility	27/417	365/18866	4.80315e-08	2.2017e-06	1.59344e-06	CLIC4/COL3A1/SULF1/SLAMF8/SFRP2/PPARG/THBS1/AIF1/TPM1/KRT16/IFITM1/GREM1/APOE/DCN/CD300A/RRAS/DPYSL3/CCL2/SERPINE1/CXCL13/PTPRR/EMILIN1/CD74/CXCL12/CYP1B1/CCL21/IGFBP5	27
BP	GO:0090025	regulation of monocyte chemotaxis	8/417	26/18866	5.8722e-08	2.6631e-06	1.92737e-06	SLAMF8/AIF1/GREM1/PLA2G7/CCL5/CCR1/SERPINE1/CXCL12	8
BP	GO:1901342	regulation of vasculature development	30/417	444/18866	6.4849e-08	2.91001e-06	2.10607e-06	SPHK1/SULF1/C3AR1/SFRP2/PPARG/CYBB/THBS1/ITGB2/ADAM12/FGFBP1/ITGA5/TWIST1/C5AR1/CHI3L1/SEMA6A/GREM1/SPARC/DCN/ID1/RRAS/SERPINE1/CXCL13/GPNMB/THBS2/EMILIN1/TNFAIP3/CYP1B1/IL6/CCL11/C3	30
BP	GO:0002697	regulation of immune effector process	31/417	470/18866	6.71123e-08	2.9802e-06	2.15686e-06	C1R/C1QC/FCER1G/C1S/C1QB/TYROBP/C1QA/C3AR1/SLAMF8/ITGB2/CD86/C5AR1/IL7R/HAVCR2/VSIG4/ICAM1/CD300A/SERPING1/HTRA1/CD84/TGFB3/IL2RA/PROS1/ITGAM/FGL2/PTPRC/CD74/TNFAIP3/HLA-DMB/IL6/C3	31
BP	GO:0061900	glial cell activation	11/417	60/18866	6.98558e-08	3.07005e-06	2.22189e-06	SPHK1/TYROBP/C1QA/ITGB2/AIF1/C5AR1/TREM2/ITGAM/PTPRC/CST7/IL6	11
BP	GO:0040013	negative regulation of locomotion	28/417	397/18866	7.39288e-08	3.2159e-06	2.32745e-06	CLIC4/COL3A1/SULF1/SLAMF8/SFRP2/PPARG/THBS1/AIF1/TPM1/KRT16/IFITM1/SEMA6A/GREM1/APOE/DCN/CD300A/RRAS/DPYSL3/CCL2/SERPINE1/CXCL13/PTPRR/EMILIN1/CD74/CXCL12/CYP1B1/CCL21/IGFBP5	28
BP	GO:0048245	eosinophil chemotaxis	7/417	19/18866	9.81913e-08	4.18589e-06	3.02946e-06	CCL4/CCL8/CCL5/CCL2/CCL13/CCL21/CCL11	7
BP	GO:0150146	cell junction disassembly	7/417	19/18866	9.81913e-08	4.18589e-06	3.02946e-06	C1QC/C1QB/C1QA/TREM2/TGFB3/ITGAM/C3	7
BP	GO:0051251	positive regulation of lymphocyte activation	26/417	357/18866	1.16379e-07	4.91211e-06	3.55504e-06	CAV1/TYROBP/LGALS1/SIRPA/CD86/AXL/AIF1/IL7R/HAVCR2/RUNX3/LILRB2/HLA-DPA1/CCL5/IL2RA/TNFSF13B/CLEC7A/HLA-DPB1/PTPRC/CD209/CCL2/LILRB4/GAS6/CD74/HLA-DMB/IL6/CCL21	26
BP	GO:0032680	regulation of tumor necrosis factor production	14/417	110/18866	1.42732e-07	5.96536e-06	4.31731e-06	CD14/FCER1G/SIRPA/AXL/TWIST1/HAVCR2/TREM2/LY96/CLEC4A/PTPRC/GAS6/GPNMB/CD2/TNFAIP3	14
BP	GO:0019058	viral life cycle	25/417	341/18866	1.80422e-07	7.46736e-06	5.40436e-06	CAV1/IFITM3/LGALS1/STOM/CD86/AXL/ITGA5/MRC1/IFITM1/SIGLEC1/LRRC15/APOE/GSN/ICAM1/IFITM2/SERPINB3/CCL8/CCL5/SELPLG/CD209/CCL2/GAS6/ANPEP/CD74/PTX3	25
BP	GO:1903555	regulation of tumor necrosis factor superfamily cytokine production	14/417	113/18866	2.00626e-07	8.22373e-06	5.95176e-06	CD14/FCER1G/SIRPA/AXL/TWIST1/HAVCR2/TREM2/LY96/CLEC4A/PTPRC/GAS6/GPNMB/CD2/TNFAIP3	14
BP	GO:0032964	collagen biosynthetic process	10/417	53/18866	2.08586e-07	8.46861e-06	6.12899e-06	VIM/PPARG/F2R/COL5A1/COL1A1/TGFB3/PDGFRB/RCN3/EMILIN1/IL6	10
BP	GO:0051701	interaction with host	19/417	212/18866	2.65982e-07	1.0697e-05	7.74174e-06	CAV1/IFITM3/LGALS1/CD86/AXL/ITGA5/MRC1/IFITM1/SIGLEC1/GSN/ICAM1/IFITM2/SERPINB3/SELPLG/CD209/GAS6/ANPEP/CD74/PTX3	19
BP	GO:0032640	tumor necrosis factor production	14/417	116/18866	2.78875e-07	1.11107e-05	8.04115e-06	CD14/FCER1G/SIRPA/AXL/TWIST1/HAVCR2/TREM2/LY96/CLEC4A/PTPRC/GAS6/GPNMB/CD2/TNFAIP3	14
BP	GO:0051250	negative regulation of lymphocyte activation	16/417	154/18866	3.21462e-07	1.26888e-05	9.18328e-06	TYROBP/INHBA/CD86/AXL/MNDA/HAVCR2/VSIG4/RUNX3/LILRB2/SAMSN1/CD300A/IL2RA/FGL2/GPNMB/CD74/TNFAIP3	16
BP	GO:0042102	positive regulation of T cell proliferation	13/417	101/18866	3.49456e-07	1.36673e-05	9.89142e-06	CD86/AIF1/HAVCR2/LILRB2/HLA-DPA1/CCL5/IL2RA/TNFSF13B/HLA-DPB1/PTPRC/CD209/HLA-DMB/IL6	13
BP	GO:0046651	lymphocyte proliferation	22/417	283/18866	3.68013e-07	1.42622e-05	1.0322e-05	MSN/TYROBP/CD86/AIF1/MNDA/IL7R/HAVCR2/VSIG4/LILRB2/DOCK2/HLA-DPA1/CD300A/CCL5/IL2RA/TNFSF13B/HLA-DPB1/PTPRC/CD209/GPNMB/CD74/HLA-DMB/IL6	22
BP	GO:0071706	tumor necrosis factor superfamily cytokine production	14/417	119/18866	3.83578e-07	1.47315e-05	1.06616e-05	CD14/FCER1G/SIRPA/AXL/TWIST1/HAVCR2/TREM2/LY96/CLEC4A/PTPRC/GAS6/GPNMB/CD2/TNFAIP3	14
BP	GO:0070664	negative regulation of leukocyte proliferation	12/417	86/18866	4.05762e-07	1.54443e-05	1.11775e-05	TYROBP/CD86/MNDA/HAVCR2/VSIG4/GREM1/LILRB2/CD300A/CCL8/IL2RA/GPNMB/TNFAIP3	12
BP	GO:0033627	cell adhesion mediated by integrin	11/417	71/18866	4.19681e-07	1.58328e-05	1.14586e-05	SFRP2/ITGB2/FBN1/ITGA5/ICAM1/CCL5/COL16A1/SERPINE1/CXCL13/CYP1B1/CCL21	11
BP	GO:1905517	macrophage migration	10/417	57/18866	4.26932e-07	1.5965e-05	1.15544e-05	C3AR1/SLAMF8/ROR2/THBS1/C5AR1/TREM2/CSF1R/CCL5/CCL2/EMILIN1	10
BP	GO:0050670	regulation of lymphocyte proliferation	19/417	219/18866	4.39882e-07	1.61955e-05	1.17211e-05	TYROBP/CD86/AIF1/MNDA/HAVCR2/VSIG4/LILRB2/HLA-DPA1/CD300A/CCL5/IL2RA/TNFSF13B/HLA-DPB1/PTPRC/CD209/GPNMB/CD74/HLA-DMB/IL6	19
BP	GO:0032943	mononuclear cell proliferation	22/417	286/18866	4.40693e-07	1.61955e-05	1.17211e-05	MSN/TYROBP/CD86/AIF1/MNDA/IL7R/HAVCR2/VSIG4/LILRB2/DOCK2/HLA-DPA1/CD300A/CCL5/IL2RA/TNFSF13B/HLA-DPB1/PTPRC/CD209/GPNMB/CD74/HLA-DMB/IL6	22
BP	GO:0090287	regulation of cellular response to growth factor stimulus	23/417	310/18866	4.56354e-07	1.64952e-05	1.19381e-05	LOX/SULF2/CAV1/FAM20C/HTRA3/SULF1/SFRP2/THBS1/FBN1/FGFBP1/ITGA5/ADAMTS12/SEMA6A/GREM1/FSTL1/DCN/HTRA1/TGFB3/DKK3/CXCL13/ASPN/EMILIN1/SFRP4	23
BP	GO:0030168	platelet activation	16/417	158/18866	4.56587e-07	1.64952e-05	1.19381e-05	FLNA/FN1/FCER1G/COL1A2/COL3A1/F2R/AXL/PDPN/SH2B3/SERPINE2/APOE/LCP2/COL1A1/PLEK/IL6/COMP	16
BP	GO:0048771	tissue remodeling	17/417	178/18866	4.63058e-07	1.65884e-05	1.20055e-05	CTHRC1/HAND2/CAV1/F2R/AXL/GREM1/CSF1R/ELF3/TGFB3/CTSK/TGM2/GPNMB/MMP2/TNFAIP3/IL6/BGN/IGFBP5	17
BP	GO:0050777	negative regulation of immune response	16/417	159/18866	4.97558e-07	1.75297e-05	1.26868e-05	COL3A1/SLAMF8/PPARG/IL7R/HAVCR2/VSIG4/SAMSN1/CD300A/SERPING1/CD84/TGFB3/IL2RA/FGL2/PTPRC/FCRLB/TNFAIP3	16
BP	GO:1902107	positive regulation of leukocyte differentiation	16/417	159/18866	4.97558e-07	1.75297e-05	1.26868e-05	TYROBP/GPR68/ROR2/CD86/AXL/IL7R/EVI2B/RUNX3/TREM2/LILRB2/IL2RA/PTPRC/CCR1/LILRB4/GAS6/CD74	16
BP	GO:0032944	regulation of mononuclear cell proliferation	19/417	221/18866	5.0588e-07	1.76768e-05	1.27932e-05	TYROBP/CD86/AIF1/MNDA/HAVCR2/VSIG4/LILRB2/HLA-DPA1/CD300A/CCL5/IL2RA/TNFSF13B/HLA-DPB1/PTPRC/CD209/GPNMB/CD74/HLA-DMB/IL6	19
BP	GO:0043030	regulation of macrophage activation	10/417	59/18866	5.97167e-07	2.06969e-05	1.4979e-05	SPHK1/THBS1/HAVCR2/VSIG4/TREM2/PTPRC/CST7/CD74/CEBPA/IL6	10
BP	GO:0022612	gland morphogenesis	14/417	124/18866	6.38365e-07	2.19464e-05	1.58833e-05	MSN/TNC/SULF2/CAV1/SULF1/CSF1R/ELF3/FOXA1/TGFB3/TGM2/TNFAIP3/IL6/CCL11/IGFBP5	14
BP	GO:1903034	regulation of response to wounding	17/417	183/18866	6.85564e-07	2.33805e-05	1.69212e-05	FCER1G/CAV1/FAP/F2R/THBS1/PDPN/SH2B3/SERPINE2/APOE/PLEK/SERPING1/PROS1/MYLK/CLEC7A/SERPINE1/TNFAIP3/DUOX2	17
BP	GO:0030574	collagen catabolic process	9/417	47/18866	7.4818e-07	2.5256e-05	1.82785e-05	ADAMTS2/FAP/MMP9/MRC2/MMP11/CTSK/COL15A1/MMP7/MMP2	9
BP	GO:0007568	aging	23/417	319/18866	7.52408e-07	2.5256e-05	1.82785e-05	C1QA/BCL2A1/TIMP2/NEK6/ITGB2/TWIST1/KRT16/GSN/LOXL2/GJB2/DCN/ICAM1/SERPING1/TGFB3/PDGFRB/NUAK1/CRYAB/SERPINE1/MMP7/CCL11/COMP/GJB6/IGFBP5	23
BP	GO:0006911	phagocytosis, engulfment	14/417	126/18866	7.76982e-07	2.58771e-05	1.87281e-05	RAB31/FCER1G/PPARG/THBS1/ITGB2/AIF1/MSR1/TREM2/GULP1/GSN/CD300A/ITGAM/MARCO/C3	14
BP	GO:0045766	positive regulation of angiogenesis	18/417	208/18866	9.17853e-07	3.03318e-05	2.19521e-05	SPHK1/C3AR1/SFRP2/CYBB/THBS1/ITGB2/ADAM12/FGFBP1/ITGA5/TWIST1/C5AR1/CHI3L1/GREM1/RRAS/SERPINE1/CYP1B1/CCL11/C3	18
BP	GO:0001649	osteoblast differentiation	19/417	231/18866	9.92769e-07	3.22436e-05	2.33356e-05	CTHRC1/TNC/LOX/HAND2/FAM20C/SFRP2/COL6A1/MRC2/TWIST1/VCAN/IFITM1/GREM1/COL1A1/PDLIM7/ID1/GPNMB/CEBPA/IL6/IGFBP5	19
BP	GO:0043588	skin development	27/417	425/18866	9.98393e-07	3.22436e-05	2.33356e-05	PALLD/CLIC4/ADAMTS2/COL1A2/DSG3/INHBA/COL3A1/COL5A2/DSP/KRT33A/SERPINB13/COL5A1/SPRR1B/KRT16/FOXQ1/DSC3/COL1A1/COL5A3/KRT5/EVPL/CTSK/OVOL1/GRHL3/COMP/IGFBP5/AKR1C3/KRT13	27
BP	GO:0050727	regulation of inflammatory response	27/417	425/18866	9.98393e-07	3.22436e-05	2.33356e-05	FCER1G/SPHK1/TNFAIP6/SIRPA/SLAMF8/PPARG/MMP9/HCK/ADAMTS12/PIK3AP1/TREM2/APOE/PLA2G7/CCL5/SOCS3/IL2RA/TGM2/CLEC7A/PTPRC/SERPINE1/CST7/TNFAIP3/CEBPA/IL6/NUPR1/PLA2G2A/C3	27
BP	GO:0019882	antigen processing and presentation	19/417	232/18866	1.0597e-06	3.39661e-05	2.45823e-05	FCER1G/NCF2/CYBB/THBS1/AP1S2/TREM2/LILRB2/HLA-DQB1/HLA-DRA/ICAM1/HLA-DQA1/HLA-DPA1/CLEC4A/FGL2/HLA-DPB1/CD209/CD74/HLA-DMB/CCL21	19
BP	GO:1904035	regulation of epithelial cell apoptotic process	12/417	94/18866	1.08081e-06	3.43842e-05	2.48849e-05	THBS1/SERPINB13/GSN/ICAM1/CCL2/SERPINE1/GAS6/TNFAIP3/IL6/NUPR1/SFRP4/AKR1C3	12
BP	GO:0097242	amyloid-beta clearance	8/417	37/18866	1.17266e-06	3.70299e-05	2.67997e-05	ITGB2/MSR1/C5AR1/TREM2/APOE/ITGAM/MARCO/C3	8
BP	GO:0097305	response to alcohol	19/417	234/18866	1.20601e-06	3.78031e-05	2.73593e-05	TNC/CD14/INHBA/AVP/PPARG/CYBB/UGT1A1/RGS2/SPARC/GSN/ICAM1/KLF9/RGS4/SPI1/CCL21/AKR1C2/CRH/CES1/AKR1C3	19
BP	GO:0070665	positive regulation of leukocyte proliferation	15/417	150/18866	1.2255e-06	3.81336e-05	2.75985e-05	CD86/AIF1/HAVCR2/LILRB2/CSF1R/HLA-DPA1/CCL5/IL2RA/TNFSF13B/HLA-DPB1/PTPRC/CD209/CD74/HLA-DMB/IL6	15
BP	GO:0007492	endoderm development	11/417	79/18866	1.2642e-06	3.90527e-05	2.82637e-05	FN1/INHBA/COL5A2/COL6A1/MMP9/ITGB2/ITGA5/COL12A1/COL5A1/COL11A1/MMP2	11
BP	GO:0030099	myeloid cell differentiation	27/417	431/18866	1.30627e-06	4.00622e-05	2.89942e-05	LOX/ACTN1/C1QC/FCER1G/TYROBP/INHBA/GPR68/DHRS2/FAM20C/ROR2/PPARG/MMP9/THBS1/FBN1/MT1G/MAFB/SH2B3/EVI2B/TREM2/CSF1R/PIK3CD/SPI1/CCR1/IRF8/LILRB4/CD74/CEBPA	27
BP	GO:0071276	cellular response to cadmium ion	8/417	38/18866	1.45691e-06	4.43628e-05	3.21067e-05	MT2A/CYBB/MMP9/MT1G/GSN/MT1E/MT1M/AKR1C3	8
BP	GO:0043277	apoptotic cell clearance	9/417	51/18866	1.54486e-06	4.63785e-05	3.35655e-05	TYROBP/THBS1/AXL/TREM2/TGM2/CCL2/GAS6/MARCO/C3	9
BP	GO:1900047	negative regulation of hemostasis	9/417	51/18866	1.54486e-06	4.63785e-05	3.35655e-05	FAP/THBS1/SH2B3/SERPINE2/APOE/SERPING1/PROS1/SERPINE1/COMP	9
BP	GO:0007178	transmembrane receptor protein serine/threonine kinase signaling pathway	24/417	359/18866	1.66038e-06	4.92491e-05	3.56431e-05	LOX/VIM/CAV1/COL1A2/INHBA/COL3A1/HTRA3/SULF1/SFRP2/ROR2/THBS1/FBN1/GREM1/FSTL1/LTBP2/HTRA1/TGFB3/DKK3/ID1/FMOD/ASPN/EMILIN1/SFRP4/COMP	24
BP	GO:0042098	T cell proliferation	17/417	195/18866	1.66359e-06	4.92491e-05	3.56431e-05	MSN/CD86/AIF1/HAVCR2/VSIG4/LILRB2/DOCK2/HLA-DPA1/CCL5/IL2RA/TNFSF13B/HLA-DPB1/PTPRC/CD209/GPNMB/HLA-DMB/IL6	17
BP	GO:0099024	plasma membrane invagination	14/417	135/18866	1.7952e-06	5.27789e-05	3.81977e-05	RAB31/FCER1G/PPARG/THBS1/ITGB2/AIF1/MSR1/TREM2/GULP1/GSN/CD300A/ITGAM/MARCO/C3	14
BP	GO:0048839	inner ear development	17/417	197/18866	1.91489e-06	5.58498e-05	4.04202e-05	CTHRC1/PRRX1/C1QB/ROR2/LRIG1/MAFB/MAF/SPARC/COL11A1/GJB2/TGFB3/SLITRK6/PDGFRB/ATP8B1/GRHL3/CEBPA/GJB6	17
BP	GO:0030282	bone mineralization	13/417	117/18866	1.92585e-06	5.58498e-05	4.04202e-05	LOX/COL1A2/SRGN/FAM20C/ROR2/TWIST1/GREM1/FGFR3/TGFB3/CCR1/ASPN/GPNMB/COMP	13
BP	GO:0010575	positive regulation of vascular endothelial growth factor production	7/417	28/18866	1.94254e-06	5.59529e-05	4.04949e-05	SULF2/SULF1/C3AR1/C5AR1/CYP1B1/IL6/C3	7
BP	GO:0050671	positive regulation of lymphocyte proliferation	14/417	136/18866	1.96155e-06	5.61215e-05	4.06168e-05	CD86/AIF1/HAVCR2/LILRB2/HLA-DPA1/CCL5/IL2RA/TNFSF13B/HLA-DPB1/PTPRC/CD209/CD74/HLA-DMB/IL6	14
BP	GO:0072678	T cell migration	10/417	67/18866	2.01378e-06	5.72316e-05	4.14202e-05	MSN/AIF1/ICAM1/CCL5/PIK3CD/CCL2/CXCL13/C10orf99/CXCL12/CCL21	10
BP	GO:0030324	lung development	16/417	177/18866	2.09094e-06	5.9031e-05	4.27225e-05	TNC/LOX/ADAMTS2/HEG1/CHI3L1/PDPN/SPARC/FOXA1/TGFB3/ID1/AGR2/PDGFRB/RCN3/CEBPA/CRH/IGFBP5	16
BP	GO:0032946	positive regulation of mononuclear cell proliferation	14/417	137/18866	2.14153e-06	6.00614e-05	4.34683e-05	CD86/AIF1/HAVCR2/LILRB2/HLA-DPA1/CCL5/IL2RA/TNFSF13B/HLA-DPB1/PTPRC/CD209/CD74/HLA-DMB/IL6	14
BP	GO:0090026	positive regulation of monocyte chemotaxis	6/417	19/18866	2.39137e-06	6.66302e-05	4.82223e-05	AIF1/PLA2G7/CCL5/CCR1/SERPINE1/CXCL12	6
BP	GO:0032675	regulation of interleukin-6 production	15/417	159/18866	2.5576e-06	7.07991e-05	5.12395e-05	FCER1G/TYROBP/SIRPA/F2R/AIF1/TWIST1/HAVCR2/TREM2/LILRB2/TLR1/CLEC7A/GAS6/CD74/TNFAIP3/IL6	15
BP	GO:0043583	ear development	18/417	224/18866	2.66702e-06	7.33516e-05	5.30868e-05	CTHRC1/PRRX1/C1QB/ROR2/LRIG1/TWIST1/MAFB/MAF/SPARC/COL11A1/GJB2/TGFB3/SLITRK6/PDGFRB/ATP8B1/GRHL3/CEBPA/GJB6	18
BP	GO:0030323	respiratory tube development	16/417	181/18866	2.8029e-06	7.65947e-05	5.54339e-05	TNC/LOX/ADAMTS2/HEG1/CHI3L1/PDPN/SPARC/FOXA1/TGFB3/ID1/AGR2/PDGFRB/RCN3/CEBPA/CRH/IGFBP5	16
BP	GO:0032720	negative regulation of tumor necrosis factor production	9/417	55/18866	2.98623e-06	8.05714e-05	5.8312e-05	SIRPA/AXL/TWIST1/HAVCR2/TREM2/CLEC4A/GAS6/GPNMB/TNFAIP3	9
BP	GO:0050819	negative regulation of coagulation	9/417	55/18866	2.98623e-06	8.05714e-05	5.8312e-05	ANXA5/FAP/THBS1/SH2B3/SERPINE2/APOE/SERPING1/PROS1/SERPINE1	9
BP	GO:0090288	negative regulation of cellular response to growth factor stimulus	16/417	182/18866	3.0119e-06	8.07531e-05	5.84435e-05	SULF2/CAV1/HTRA3/SULF1/SFRP2/THBS1/FBN1/ADAMTS12/SEMA6A/GREM1/DCN/HTRA1/TGFB3/CXCL13/ASPN/EMILIN1	16
BP	GO:0060541	respiratory system development	17/417	204/18866	3.08737e-06	8.17481e-05	5.91636e-05	TNC/LOX/ADAMTS2/HEG1/CHI3L1/PDPN/SPARC/FOXA1/TGFB3/ID1/AGR2/PDGFRB/RCN3/MSC/CEBPA/CRH/IGFBP5	17
BP	GO:1903708	positive regulation of hemopoiesis	17/417	204/18866	3.08737e-06	8.17481e-05	5.91636e-05	TYROBP/INHBA/GPR68/ROR2/CD86/AXL/IL7R/EVI2B/RUNX3/TREM2/LILRB2/IL2RA/PTPRC/CCR1/LILRB4/GAS6/CD74	17
BP	GO:0002577	regulation of antigen processing and presentation	6/417	20/18866	3.35273e-06	8.82265e-05	6.38522e-05	THBS1/TREM2/LILRB2/FGL2/CD74/CCL21	6
BP	GO:0031214	biomineral tissue development	15/417	163/18866	3.48607e-06	9.06165e-05	6.5582e-05	LOX/COL1A2/SRGN/FAM20C/ROR2/TWIST1/GREM1/FGFR3/COL1A1/TGFB3/CCR1/ASPN/GAS6/GPNMB/COMP	15
BP	GO:0110148	biomineralization	15/417	163/18866	3.48607e-06	9.06165e-05	6.5582e-05	LOX/COL1A2/SRGN/FAM20C/ROR2/TWIST1/GREM1/FGFR3/COL1A1/TGFB3/CCR1/ASPN/GAS6/GPNMB/COMP	15
BP	GO:0010324	membrane invagination	14/417	143/18866	3.56572e-06	9.21254e-05	6.66739e-05	RAB31/FCER1G/PPARG/THBS1/ITGB2/AIF1/MSR1/TREM2/GULP1/GSN/CD300A/ITGAM/MARCO/C3	14
BP	GO:0002468	dendritic cell antigen processing and presentation	5/417	12/18866	3.58936e-06	9.21775e-05	6.67116e-05	THBS1/CLEC4A/FGL2/CD74/CCL21	5
BP	GO:0007160	cell-matrix adhesion	18/417	230/18866	3.87498e-06	9.83409e-05	7.11723e-05	ACTN1/FN1/POSTN/COL3A1/THBS1/ITGB2/ADAMTS12/SIGLEC1/GREM1/COL5A3/COL16A1/RRAS/NID2/SERPINE1/SGCE/L1CAM/EMILIN1/CCL21	18
BP	GO:0006959	humoral immune response	24/417	377/18866	3.8755e-06	9.83409e-05	7.11723e-05	C1R/C1QC/C1S/C1QB/C1QA/C3AR1/RNASE6/C5AR1/VSIG4/CXCL9/TREM2/HLA-DQB1/SERPING1/LYZ/PROS1/PTPRC/CCL2/CXCL13/ST6GAL1/CCL13/IL6/CXCL2/PLA2G2A/C3	24
BP	GO:1903556	negative regulation of tumor necrosis factor superfamily cytokine production	9/417	57/18866	4.0635e-06	0.000102501	7.41832e-05	SIRPA/AXL/TWIST1/HAVCR2/TREM2/CLEC4A/GAS6/GPNMB/TNFAIP3	9
BP	GO:0043491	protein kinase B signaling	20/417	278/18866	4.10994e-06	0.000103063	7.45897e-05	LOX/THBS1/CD86/AXL/CHI3L1/SH2B3/PIK3AP1/FGFR3/CCL5/PIK3CD/PDGFRB/RRAS/ERBB3/CCL2/GAS6/RCN3/CCL21/AKR1C2/IGFBP5/AKR1C3	20
BP	GO:0032102	negative regulation of response to external stimulus	26/417	433/18866	4.44901e-06	0.000110913	8.02711e-05	FAP/TNFAIP6/SIRPA/SLAMF8/PPARG/THBS1/AIF1/SH2B3/HAVCR2/VSIG4/SERPINE2/SEMA6A/GREM1/APOE/SERPING1/HTRA1/SOCS3/IL2RA/PROS1/FGL2/PTPRC/CCL2/SERPINE1/CXCL13/CST7/TNFAIP3	26
BP	GO:1905521	regulation of macrophage migration	8/417	44/18866	4.70177e-06	0.000115937	8.39073e-05	C3AR1/SLAMF8/THBS1/C5AR1/TREM2/CSF1R/CCL5/EMILIN1	8
BP	GO:0042129	regulation of T cell proliferation	15/417	167/18866	4.70494e-06	0.000115937	8.39073e-05	CD86/AIF1/HAVCR2/VSIG4/LILRB2/HLA-DPA1/CCL5/IL2RA/TNFSF13B/HLA-DPB1/PTPRC/CD209/GPNMB/HLA-DMB/IL6	15
BP	GO:0060333	interferon-gamma-mediated signaling pathway	11/417	91/18866	5.2218e-06	0.000127572	9.23278e-05	MT2A/PPARG/HCK/HLA-DQB1/HLA-DRA/ICAM1/HLA-DQA1/HLA-DPA1/SOCS3/HLA-DPB1/IRF8	11
BP	GO:1904018	positive regulation of vasculature development	18/417	235/18866	5.23695e-06	0.000127572	9.23278e-05	SPHK1/C3AR1/SFRP2/CYBB/THBS1/ITGB2/ADAM12/FGFBP1/ITGA5/TWIST1/C5AR1/CHI3L1/GREM1/RRAS/SERPINE1/CYP1B1/CCL11/C3	18
BP	GO:0052372	modulation by symbiont of entry into host	8/417	45/18866	5.60898e-06	0.000135858	9.83248e-05	CAV1/IFITM3/LGALS1/IFITM1/GSN/IFITM2/CD74/PTX3	8
BP	GO:0032635	interleukin-6 production	15/417	170/18866	5.85509e-06	0.000141018	0.000102059	FCER1G/TYROBP/SIRPA/F2R/AIF1/TWIST1/HAVCR2/TREM2/LILRB2/TLR1/CLEC7A/GAS6/CD74/TNFAIP3/IL6	15
BP	GO:0010810	regulation of cell-substrate adhesion	17/417	217/18866	7.08496e-06	0.000169681	0.000122803	FLNA/FN1/CCDC80/LGALS1/POSTN/THBS1/ITGA5/PDPN/GREM1/MYADM/COL1A1/COL16A1/AGR2/RRAS/SERPINE1/EMILIN1/CCL21	17
BP	GO:0007009	plasma membrane organization	12/417	113/18866	7.66798e-06	0.000182618	0.000132166	FER1L4/DEGS1/CAV1/STX2/OTOF/ANXA6/PLSCR4/COL5A1/EHD2/GSN/BIN1/PTPRC	12
BP	GO:0002920	regulation of humoral immune response	13/417	134/18866	8.76519e-06	0.000207589	0.000150238	C1R/C1QC/C1S/C1QB/C1QA/C3AR1/C5AR1/VSIG4/SERPING1/PROS1/PTPRC/CXCL13/C3	13
BP	GO:0050673	epithelial cell proliferation	26/417	453/18866	9.92991e-06	0.000233874	0.000169262	SULF2/CAV1/NRP2/FAP/SULF1/SFRP2/PPARG/THBS1/FGFBP1/TWIST1/C5AR1/RUNX3/SPARC/APOE/LOXL2/KLF9/HTRA1/CCL5/ID1/CCL2/TNFAIP3/CXCL12/IL6/NUPR1/CCL11/IGFBP5	26
BP	GO:0006816	calcium ion transport	25/417	426/18866	1.00878e-05	0.000235308	0.0001703	CAV1/ANXA6/CCL4/F2R/SPG7/CXCL9/LILRB2/BIN1/CACNA2D1/ICAM1/CD84/RGS4/CCL8/CCL5/PDGFRB/RRAD/MYLK/PTPRC/CCR1/RAMP1/CCL2/GAS6/CXCL12/CCL21/CRH	25
BP	GO:1901654	response to ketone	16/417	200/18866	1.01012e-05	0.000235308	0.0001703	MSN/TNC/CAV1/AVP/PPARG/CYBB/THBS1/GJB2/ICAM1/KLF9/TGFB3/FBXO32/CCL21/AKR1C2/CRH/AKR1C3	16
BP	GO:0046686	response to cadmium ion	9/417	64/18866	1.08528e-05	0.00024662	0.000178486	MT2A/CYBB/MMP9/MT1G/SPARC/GSN/MT1E/MT1M/AKR1C3	9
BP	GO:2000401	regulation of lymphocyte migration	9/417	64/18866	1.08528e-05	0.00024662	0.000178486	MSN/CCL4/AIF1/CCL5/CCL2/CXCL13/C10orf99/CXCL12/CCL21	9
BP	GO:0010712	regulation of collagen metabolic process	8/417	49/18866	1.0863e-05	0.00024662	0.000178486	VIM/FAP/PPARG/F2R/TGFB3/PDGFRB/EMILIN1/IL6	8
BP	GO:2000107	negative regulation of leukocyte apoptotic process	8/417	49/18866	1.0863e-05	0.00024662	0.000178486	FCER1G/AXL/IL7R/CCL5/GAS6/CD74/CXCL12/CCL21	8
BP	GO:0010466	negative regulation of peptidase activity	19/417	272/18866	1.0876e-05	0.00024662	0.000178486	AVP/COL6A3/TIMP2/SFRP2/MMP9/THBS1/SERPINB13/SERPINE2/BIN1/SERPINA1/SERPING1/SERPINB3/PROS1/CRYAB/SERPINE1/PI15/CST7/GAS6/C3	19
BP	GO:1904019	epithelial cell apoptotic process	12/417	117/18866	1.0985e-05	0.000247772	0.00017932	THBS1/SERPINB13/GSN/ICAM1/CCL2/SERPINE1/GAS6/TNFAIP3/IL6/NUPR1/SFRP4/AKR1C3	12
BP	GO:0042554	superoxide anion generation	7/417	36/18866	1.17569e-05	0.000263788	0.000190911	NCF2/TYROBP/CYBB/ITGB2/ITGAM/CLEC7A/DUOX2	7
BP	GO:0030195	negative regulation of blood coagulation	8/417	50/18866	1.2685e-05	0.000283121	0.000204904	FAP/THBS1/SH2B3/SERPINE2/APOE/SERPING1/PROS1/SERPINE1	8
BP	GO:0060099	regulation of phagocytosis, engulfment	5/417	15/18866	1.28827e-05	0.000285776	0.000206825	RAB31/PPARG/TREM2/CD300A/C3	5
BP	GO:0022617	extracellular matrix disassembly	10/417	82/18866	1.2938e-05	0.000285776	0.000206825	FAP/TIMP2/MMP9/MMP11/PDPN/HTRA1/CTSK/MMP7/MMP2/IL6	10
BP	GO:0045807	positive regulation of endocytosis	11/417	100/18866	1.30824e-05	0.000287476	0.000208055	RAB31/CD14/PPARG/AXL/TREM2/GREM1/APOE/SERPINE1/CCL21/SFRP4/C3	11
BP	GO:0071677	positive regulation of mononuclear cell migration	6/417	25/18866	1.39485e-05	0.000304936	0.000220692	AIF1/PLA2G7/CCL5/CCR1/SERPINE1/CXCL12	6
BP	GO:0006898	receptor-mediated endocytosis	21/417	328/18866	1.4321e-05	0.000311483	0.000225429	RAB31/CD14/FCER1G/CAV1/CD163/ITGB2/MSR1/MRC1/SIGLEC1/GREM1/SPARC/APOE/PDLIM7/ITGAM/COLEC12/RAMP1/SERPINE1/MARCO/CCL21/SFRP4/C3	21
BP	GO:0051924	regulation of calcium ion transport	18/417	253/18866	1.44414e-05	0.000312507	0.000226171	CAV1/CCL4/F2R/CXCL9/LILRB2/BIN1/CACNA2D1/ICAM1/CD84/RGS4/CCL5/PDGFRB/RRAD/MYLK/CCR1/CCL2/CXCL12/CRH	18
BP	GO:0052547	regulation of peptidase activity	26/417	466/18866	1.62542e-05	0.000349958	0.000253275	FN1/CAV1/AVP/COL6A3/TIMP2/SFRP2/PPARG/F2R/MMP9/THBS1/SERPINB13/SERPINE2/GSN/BIN1/SERPINA1/SERPING1/SERPINB3/PROS1/CLEC7A/CRYAB/SERPINE1/PI15/CST7/GAS6/RCN3/C3	26
BP	GO:0045471	response to ethanol	12/417	122/18866	1.68484e-05	0.000357731	0.000258901	TNC/CD14/AVP/CYBB/UGT1A1/RGS2/SPARC/GSN/ICAM1/RGS4/SPI1/CRH	12
BP	GO:0051928	positive regulation of calcium ion transport	12/417	122/18866	1.68484e-05	0.000357731	0.000258901	CAV1/CCL4/F2R/CXCL9/CACNA2D1/CCL5/PDGFRB/MYLK/CCR1/CCL2/CXCL12/CRH	12
BP	GO:0003012	muscle system process	26/417	467/18866	1.6867e-05	0.000357731	0.000258901	SULF2/FLNA/HAND2/VIM/SPHK1/CAV1/SULF1/ANXA6/CALD1/DSP/F2R/AIF1/TPM1/RGS2/NMU/GSN/BIN1/CACNA2D1/RGS4/MYLK/FBXO32/CRYAB/COMP/IGFBP5/ACTG2/DES	26
BP	GO:0071622	regulation of granulocyte chemotaxis	8/417	52/18866	1.71077e-05	0.00035931	0.000260044	C3AR1/MPP1/THBS1/C5AR1/CSF1R/CCL5/CD74/CCL21	8
BP	GO:0046596	regulation of viral entry into host cell	7/417	38/18866	1.711e-05	0.00035931	0.000260044	IFITM3/LGALS1/IFITM1/GSN/IFITM2/CD74/PTX3	7
BP	GO:0031579	membrane raft organization	6/417	26/18866	1.77967e-05	0.000370085	0.000267842	CAV1/MYADM/GSN/DOCK2/PTPRC/CD2	6
BP	GO:1905523	positive regulation of macrophage migration	6/417	26/18866	1.77967e-05	0.000370085	0.000267842	C3AR1/THBS1/C5AR1/TREM2/CSF1R/CCL5	6
BP	GO:0002761	regulation of myeloid leukocyte differentiation	12/417	123/18866	1.83034e-05	0.000378773	0.00027413	C1QC/TYROBP/INHBA/GPR68/ROR2/FBN1/MAFB/EVI2B/TREM2/CCR1/LILRB4/CD74	12
BP	GO:1905153	regulation of membrane invagination	5/417	16/18866	1.83991e-05	0.000378914	0.000274232	RAB31/PPARG/TREM2/CD300A/C3	5
BP	GO:0030100	regulation of endocytosis	16/417	210/18866	1.85904e-05	0.000379425	0.000274602	RAB31/CD14/SPHK1/CAV1/PPARG/AXL/TREM2/GREM1/APOE/BIN1/CD300A/SERPINE1/CCL21/SFRP4/PROM2/C3	16
BP	GO:1903706	regulation of hemopoiesis	27/417	498/18866	1.86019e-05	0.000379425	0.000274602	LOX/C1QC/TYROBP/INHBA/GPR68/SLAMF8/ROR2/THBS1/CD86/AXL/FBN1/MAFB/IL7R/EVI2B/RUNX3/TREM2/LILRB2/SPI1/IL2RA/FGL2/PTPRC/CCR1/LILRB4/TMEM176A/GAS6/CD2/CD74	27
BP	GO:0010951	negative regulation of endopeptidase activity	18/417	258/18866	1.88014e-05	0.000379859	0.000274915	AVP/COL6A3/TIMP2/SFRP2/MMP9/THBS1/SERPINB13/SERPINE2/BIN1/SERPINA1/SERPING1/SERPINB3/PROS1/CRYAB/SERPINE1/CST7/GAS6/C3	18
BP	GO:0071559	response to transforming growth factor beta	18/417	258/18866	1.88014e-05	0.000379859	0.000274915	LOX/CAV1/COL1A2/POSTN/COL3A1/HTRA3/THBS1/FBN1/RUNX3/LTBP2/COL1A1/HTRA1/TGFB3/DKK3/ID1/FMOD/ASPN/EMILIN1	18
BP	GO:0002504	antigen processing and presentation of peptide or polysaccharide antigen via MHC class II	11/417	104/18866	1.90392e-05	0.000381052	0.000275779	FCER1G/THBS1/AP1S2/TREM2/HLA-DQB1/HLA-DRA/HLA-DQA1/HLA-DPA1/HLA-DPB1/CD74/HLA-DMB	11
BP	GO:0032649	regulation of interferon-gamma production	11/417	104/18866	1.90392e-05	0.000381052	0.000275779	CD14/INHBA/SIRPA/AXL/HAVCR2/HLA-DPA1/CLEC7A/HLA-DPB1/IRF8/GAS6/CD2	11
BP	GO:0070838	divalent metal ion transport	26/417	471/18866	1.95336e-05	0.00038912	0.000281618	SLC39A14/CAV1/ANXA6/CCL4/F2R/SPG7/CXCL9/LILRB2/BIN1/CACNA2D1/ICAM1/CD84/RGS4/CCL8/CCL5/PDGFRB/RRAD/MYLK/PTPRC/CCR1/RAMP1/CCL2/GAS6/CXCL12/CCL21/CRH	26
BP	GO:0001776	leukocyte homeostasis	10/417	86/18866	1.97988e-05	0.000390285	0.000282461	FCER1G/AXL/SH2B3/DOCK11/PIK3CD/IL2RA/TNFSF13B/CD74/TNFAIP3/IL6	10
BP	GO:0034109	homotypic cell-cell adhesion	10/417	86/18866	1.97988e-05	0.000390285	0.000282461	FLNA/FN1/LGALS1/DSP/PDPN/SH2B3/SERPINE2/PLEK/CCL5/COMP	10
BP	GO:0002698	negative regulation of immune effector process	12/417	124/18866	1.98667e-05	0.000390285	0.000282461	SLAMF8/IL7R/HAVCR2/VSIG4/CD300A/SERPING1/HTRA1/CD84/TGFB3/IL2RA/FGL2/PTPRC	12
BP	GO:0071230	cellular response to amino acid stimulus	9/417	69/18866	2.02608e-05	0.000396201	0.000286743	COL1A2/COL3A1/COL5A2/PDGFC/COL6A1/CYBB/COL1A1/COL16A1/MMP2	9
BP	GO:0030278	regulation of ossification	16/417	212/18866	2.09019e-05	0.000406871	0.000294465	CTHRC1/HAND2/SRGN/FAM20C/SFRP2/TWIST1/IFITM1/GREM1/PDLIM7/TGFB3/ID1/CCR1/CEBPA/IL6/COMP/IGFBP5	16
BP	GO:0032757	positive regulation of interleukin-8 production	8/417	54/18866	2.27587e-05	0.000441001	0.000319166	CD14/F2R/TLR1/CLEC7A/SERPINE1/CD2/CD74/IL6	8
BP	GO:0022408	negative regulation of cell-cell adhesion	15/417	191/18866	2.3702e-05	0.000457201	0.00033089	CD86/SH2B3/HAVCR2/VSIG4/RUNX3/SERPINE2/LILRB2/MYADM/CD300A/IL2RA/FGL2/GPNMB/CD74/CXCL12/CCL21	15
BP	GO:0014068	positive regulation of phosphatidylinositol 3-kinase signaling	10/417	88/18866	2.42676e-05	0.000463914	0.000335749	PDGFC/ROR2/F2R/PIK3AP1/DCN/CCL5/PIK3CD/PDGFRB/ERBB3/HCST	10
BP	GO:0032755	positive regulation of interleukin-6 production	10/417	88/18866	2.42676e-05	0.000463914	0.000335749	FCER1G/TYROBP/F2R/AIF1/TWIST1/LILRB2/TLR1/CLEC7A/CD74/IL6	10
BP	GO:0072511	divalent inorganic cation transport	26/417	478/18866	2.51349e-05	0.000476778	0.000345059	SLC39A14/CAV1/ANXA6/CCL4/F2R/SPG7/CXCL9/LILRB2/BIN1/CACNA2D1/ICAM1/CD84/RGS4/CCL8/CCL5/PDGFRB/RRAD/MYLK/PTPRC/CCR1/RAMP1/CCL2/GAS6/CXCL12/CCL21/CRH	26
BP	GO:0001704	formation of primary germ layer	12/417	127/18866	2.52761e-05	0.000476778	0.000345059	FN1/INHBA/COL5A2/SFRP2/COL6A1/MMP9/ITGB2/ITGA5/COL12A1/COL5A1/COL11A1/MMP2	12
BP	GO:0014066	regulation of phosphatidylinositol 3-kinase signaling	12/417	127/18866	2.52761e-05	0.000476778	0.000345059	PDGFC/ROR2/F2R/TWIST1/PIK3AP1/SERPINE2/DCN/CCL5/PIK3CD/PDGFRB/ERBB3/HCST	12
BP	GO:0030098	lymphocyte differentiation	22/417	368/18866	2.59173e-05	0.000486719	0.000352253	FCER1G/LGALS1/INHBA/SLAMF8/CD86/AXL/MAFB/IL7R/RUNX3/LILRB2/DOCK11/DOCK2/PIK3CD/SPI1/IL2RA/FGL2/PTPRC/LILRB4/GAS6/CD2/CD74/IL6	22
BP	GO:0010959	regulation of metal ion transport	23/417	396/18866	2.68438e-05	0.000501908	0.000363246	FLNA/CAV1/STOM/CCL4/F2R/CXCL9/SERPINE2/TREM2/LILRB2/BIN1/CACNA2D1/ICAM1/CD84/RGS4/CCL5/CNTN1/PDGFRB/RRAD/MYLK/CCR1/CCL2/CXCL12/CRH	23
BP	GO:0007229	integrin-mediated signaling pathway	11/417	108/18866	2.72143e-05	0.000504412	0.000365058	FLNA/FN1/FCER1G/TYROBP/COL3A1/HCK/ITGB2/ITGA5/PLEK/COL16A1/ITGAM	11
BP	GO:0071887	leukocyte apoptotic process	11/417	108/18866	2.72143e-05	0.000504412	0.000365058	FCER1G/AXL/IL7R/CCL5/PIK3CD/IL2RA/GAS6/CD74/CXCL12/IL6/CCL21	11
BP	GO:0031529	ruffle organization	8/417	56/18866	2.98967e-05	0.000549351	0.000397582	CAV1/AIF1/TPM1/CSF1R/ICAM1/PLEK/PDGFRB/CCL21	8
BP	GO:0050732	negative regulation of peptidyl-tyrosine phosphorylation	8/417	56/18866	2.98967e-05	0.000549351	0.000397582	CAV1/SFRP2/SH2B3/SAMSN1/CD300A/SOCS3/PTPRC/PTK6	8
BP	GO:0050731	positive regulation of peptidyl-tyrosine phosphorylation	15/417	195/18866	3.02129e-05	0.00055278	0.000400064	ITGA5/TREM2/GREM1/FGFR3/CSF1R/ICAM1/CCL5/SOCS3/CNTN1/ERBB3/PTPRC/GAS6/PTK6/CD74/IL6	15
BP	GO:1904892	regulation of receptor signaling pathway via STAT	13/417	151/18866	3.16518e-05	0.00057663	0.000417325	CAV1/F2R/IL7R/SH2B3/FGFR3/CSF1R/CD300A/CCL5/SOCS3/PTPRC/PTK6/CYP1B1/IL6	13
BP	GO:0034612	response to tumor necrosis factor	20/417	320/18866	3.22283e-05	0.000584635	0.000423118	CD14/SPHK1/POSTN/CCL4/THBS1/ADAMTS12/CHI3L1/COL1A1/ICAM1/CCL8/CCL5/CCL18/TNFSF13B/CCL2/GAS6/CCL13/TNFAIP3/CEBPA/CCL21/CCL11	20
BP	GO:0097306	cellular response to alcohol	10/417	91/18866	3.25812e-05	0.000588532	0.000425939	TNC/INHBA/PPARG/CYBB/UGT1A1/KLF9/SPI1/AKR1C2/CES1/AKR1C3	10
BP	GO:0097696	receptor signaling pathway via STAT	14/417	174/18866	3.37616e-05	0.000607123	0.000439393	CAV1/F2R/IL7R/SH2B3/FGFR3/CSF1R/CD300A/CCL5/SOCS3/PTPRC/CCL2/PTK6/CYP1B1/IL6	14
BP	GO:0048246	macrophage chemotaxis	7/417	42/18866	3.38952e-05	0.000607123	0.000439393	C3AR1/SLAMF8/THBS1/C5AR1/CSF1R/CCL5/CCL2	7
BP	GO:0045667	regulation of osteoblast differentiation	12/417	131/18866	3.44539e-05	0.000614549	0.000444768	CTHRC1/HAND2/FAM20C/SFRP2/TWIST1/IFITM1/GREM1/PDLIM7/ID1/CEBPA/IL6/IGFBP5	12
BP	GO:0046597	negative regulation of viral entry into host cell	5/417	18/18866	3.47959e-05	0.000618061	0.00044731	IFITM3/IFITM1/GSN/IFITM2/PTX3	5
BP	GO:0032652	regulation of interleukin-1 production	11/417	111/18866	3.51882e-05	0.000622437	0.000450476	SPHK1/TYROBP/SIRPA/F2R/MNDA/HAVCR2/TREM2/CLEC7A/GAS6/TNFAIP3/IL6	11
BP	GO:0071356	cellular response to tumor necrosis factor	19/417	297/18866	3.69055e-05	0.000650117	0.000470509	SPHK1/POSTN/CCL4/THBS1/ADAMTS12/CHI3L1/COL1A1/ICAM1/CCL8/CCL5/CCL18/TNFSF13B/CCL2/GAS6/CCL13/TNFAIP3/CEBPA/CCL21/CCL11	19
BP	GO:1904894	positive regulation of receptor signaling pathway via STAT	10/417	93/18866	3.93851e-05	0.000690941	0.000500055	F2R/IL7R/FGFR3/CSF1R/CD300A/CCL5/SOCS3/PTK6/CYP1B1/IL6	10
BP	GO:0150077	regulation of neuroinflammatory response	7/417	43/18866	3.97233e-05	0.000694019	0.000502283	SPHK1/MMP9/TREM2/PTPRC/CST7/IL6/NUPR1	7
BP	GO:0031100	animal organ regeneration	9/417	75/18866	3.99559e-05	0.000695233	0.000503161	SULF2/NNMT/PPARG/AXL/C5AR1/UGT1A1/GAS6/CXCL12/IL6	9
BP	GO:0072503	cellular divalent inorganic cation homeostasis	26/417	492/18866	4.08967e-05	0.000708711	0.000512916	MT2A/SLC39A14/CAV1/AVP/ANXA6/C3AR1/F2R/MT1G/C5AR1/CXCL9/APOE/NMU/MT1E/CACNA2D1/CCL8/CCL5/TGM2/FPR1/PTPRC/CCR1/CXCL13/MT1M/CCL13/CXCL12/CCL21/CCL11	26
BP	GO:0010758	regulation of macrophage chemotaxis	6/417	30/18866	4.25897e-05	0.00073506	0.000531985	C3AR1/SLAMF8/THBS1/C5AR1/CSF1R/CCL5	6
BP	GO:0051897	positive regulation of protein kinase B signaling	14/417	178/18866	4.33851e-05	0.000745769	0.000539736	THBS1/CD86/AXL/CHI3L1/PIK3AP1/FGFR3/PIK3CD/PDGFRB/ERBB3/GAS6/CCL21/AKR1C2/IGFBP5/AKR1C3	14
BP	GO:0071229	cellular response to acid chemical	9/417	76/18866	4.44507e-05	0.000755075	0.000546471	COL1A2/COL3A1/COL5A2/PDGFC/COL6A1/CYBB/COL1A1/COL16A1/MMP2	9
BP	GO:0002291	T cell activation via T cell receptor contact with antigen bound to MHC molecule on antigen presenting cell	4/417	10/18866	4.44579e-05	0.000755075	0.000546471	HAVCR2/ICAM1/FGL2/HLA-DMB	4
BP	GO:0019062	virion attachment to host cell	4/417	10/18866	4.44579e-05	0.000755075	0.000546471	LRRC15/ICAM1/CD209/GAS6	4
BP	GO:0007179	transforming growth factor beta receptor signaling pathway	15/417	202/18866	4.54619e-05	0.000769065	0.000556596	LOX/CAV1/COL1A2/COL3A1/HTRA3/THBS1/FBN1/LTBP2/HTRA1/TGFB3/DKK3/ID1/FMOD/ASPN/EMILIN1	15
BP	GO:0032965	regulation of collagen biosynthetic process	7/417	44/18866	4.6349e-05	0.000775179	0.000561021	VIM/PPARG/F2R/TGFB3/PDGFRB/EMILIN1/IL6	7
BP	GO:0097028	dendritic cell differentiation	7/417	44/18866	4.6349e-05	0.000775179	0.000561021	DHRS2/AXL/TREM2/LILRB2/SPI1/TMEM176A/GAS6	7
BP	GO:0010759	positive regulation of macrophage chemotaxis	5/417	19/18866	4.63689e-05	0.000775179	0.000561021	C3AR1/THBS1/C5AR1/CSF1R/CCL5	5
BP	GO:0071560	cellular response to transforming growth factor beta stimulus	17/417	252/18866	4.87962e-05	0.000807931	0.000584725	LOX/CAV1/COL1A2/POSTN/COL3A1/HTRA3/THBS1/FBN1/LTBP2/COL1A1/HTRA1/TGFB3/DKK3/ID1/FMOD/ASPN/EMILIN1	17
BP	GO:0030449	regulation of complement activation	11/417	115/18866	4.88966e-05	0.000807931	0.000584725	C1R/C1QC/C1S/C1QB/C1QA/C3AR1/C5AR1/VSIG4/SERPING1/PROS1/C3	11
BP	GO:0032609	interferon-gamma production	11/417	115/18866	4.88966e-05	0.000807931	0.000584725	CD14/INHBA/SIRPA/AXL/HAVCR2/HLA-DPA1/CLEC7A/HLA-DPB1/IRF8/GAS6/CD2	11
BP	GO:0051896	regulation of protein kinase B signaling	17/417	253/18866	5.12709e-05	0.000843891	0.000610749	THBS1/CD86/AXL/CHI3L1/SH2B3/PIK3AP1/FGFR3/PIK3CD/PDGFRB/RRAS/ERBB3/GAS6/RCN3/CCL21/AKR1C2/IGFBP5/AKR1C3	17
BP	GO:0045619	regulation of lymphocyte differentiation	14/417	181/18866	5.2102e-05	0.000854272	0.000618263	INHBA/SLAMF8/CD86/AXL/IL7R/RUNX3/LILRB2/IL2RA/FGL2/PTPRC/LILRB4/GAS6/CD2/CD74	14
BP	GO:1903038	negative regulation of leukocyte cell-cell adhesion	12/417	137/18866	5.36058e-05	0.000875562	0.000633671	CD86/HAVCR2/VSIG4/RUNX3/LILRB2/CD300A/IL2RA/FGL2/GPNMB/CD74/CXCL12/CCL21	12
BP	GO:0045926	negative regulation of growth	17/417	254/18866	5.38559e-05	0.000876288	0.000634197	MT2A/INHBA/SFRP2/PPARG/MT1G/RGS2/SERPINE2/SEMA6A/GREM1/FGFR3/MT1E/RGS4/CRYAB/PTK6/MT1M/TMPRSS4/IGFBP5	17
BP	GO:0062197	cellular response to chemical stress	21/417	360/18866	5.62188e-05	0.000908974	0.000657852	SPHK1/CAV1/NCF2/STX2/DHRS2/SIRPA/PPARG/CYBB/MMP9/AXL/AIF1/TPM1/GJB2/GPX2/PDGFRB/MYLK/MMP2/TNFAIP3/CYP1B1/IL6/AKR1C3	21
BP	GO:0090303	positive regulation of wound healing	8/417	61/18866	5.62911e-05	0.000908974	0.000657852	F2R/THBS1/PDPN/PLEK/MYLK/CLEC7A/SERPINE1/DUOX2	8
BP	GO:1901655	cellular response to ketone	10/417	97/18866	5.66891e-05	0.000911945	0.000660002	MSN/TNC/PPARG/GJB2/ICAM1/KLF9/FBXO32/AKR1C2/CRH/AKR1C3	10
BP	GO:0051346	negative regulation of hydrolase activity	25/417	473/18866	5.72744e-05	0.000917898	0.000664311	SLC39A14/AVP/COL6A3/TIMP2/SFRP2/MMP9/THBS1/SERPINB13/RGS2/SERPINE2/BIN1/SERPINA1/GZMA/SERPING1/SERPINB3/CNN3/PROS1/CRYAB/SERPINE1/PI15/CST7/CCDC8/GAS6/PTX3/C3	25
BP	GO:0021675	nerve development	9/417	79/18866	6.05792e-05	0.000958506	0.0006937	SULF2/NRP2/SULF1/LRIG1/MAFB/SERPINE2/SLITRK6/ERBB3/ATP8B1	9
BP	GO:0043407	negative regulation of MAP kinase activity	9/417	79/18866	6.05792e-05	0.000958506	0.0006937	CAV1/SFRP2/RGS2/SH2B3/APOE/UCHL1/CD300A/SERPINB3/RGS4	9
BP	GO:0050672	negative regulation of lymphocyte proliferation	9/417	79/18866	6.05792e-05	0.000958506	0.0006937	TYROBP/CD86/MNDA/HAVCR2/VSIG4/LILRB2/CD300A/IL2RA/GPNMB	9
BP	GO:0002544	chronic inflammatory response	5/417	20/18866	6.07076e-05	0.000958506	0.0006937	THBS1/CCL5/CXCL13/TNFAIP3/CCL11	5
BP	GO:0030316	osteoclast differentiation	10/417	98/18866	6.19075e-05	0.000973844	0.000704801	FCER1G/TYROBP/GPR68/FAM20C/FBN1/MAFB/TREM2/CSF1R/CCR1/LILRB4	10
BP	GO:0050869	negative regulation of B cell activation	6/417	32/18866	6.26144e-05	0.000981342	0.000710227	TYROBP/INHBA/MNDA/SAMSN1/CD300A/TNFAIP3	6
BP	GO:0034113	heterotypic cell-cell adhesion	8/417	62/18866	6.33992e-05	0.000990003	0.000716495	SIRPA/DSP/ITGB2/ITGA5/LILRB2/MYADM/PTPRC/CD2	8
BP	GO:0032945	negative regulation of mononuclear cell proliferation	9/417	80/18866	6.69454e-05	0.00104156	0.000753811	TYROBP/CD86/MNDA/HAVCR2/VSIG4/LILRB2/CD300A/IL2RA/GPNMB	9
BP	GO:0010717	regulation of epithelial to mesenchymal transition	10/417	99/18866	6.75291e-05	0.00104682	0.000757618	SFRP2/TWIST1/PDPN/GREM1/LOXL2/COL1A1/FOXA1/SERPINB3/TGFB3/IL6	10
BP	GO:0002604	regulation of dendritic cell antigen processing and presentation	4/417	11/18866	6.86438e-05	0.00104885	0.000759083	THBS1/FGL2/CD74/CCL21	4
BP	GO:0035747	natural killer cell chemotaxis	4/417	11/18866	6.86438e-05	0.00104885	0.000759083	CCL4/CCL5/PIK3CD/CCL2	4
BP	GO:0097048	dendritic cell apoptotic process	4/417	11/18866	6.86438e-05	0.00104885	0.000759083	AXL/GAS6/CXCL12/CCL21	4
BP	GO:2000668	regulation of dendritic cell apoptotic process	4/417	11/18866	6.86438e-05	0.00104885	0.000759083	AXL/GAS6/CXCL12/CCL21	4
BP	GO:0030225	macrophage differentiation	7/417	47/18866	7.18536e-05	0.00109397	0.00079174	C1QC/INHBA/ROR2/MMP9/CSF1R/SPI1/CEBPA	7
BP	GO:0043409	negative regulation of MAPK cascade	14/417	187/18866	7.42271e-05	0.00112507	0.000814248	CAV1/SIRPA/SFRP2/RGS2/SH2B3/SEMA6A/APOE/UCHL1/CD300A/SERPINB3/RGS4/PTPRC/PTPRR/EMILIN1	14
BP	GO:0050678	regulation of epithelial cell proliferation	22/417	395/18866	7.45308e-05	0.00112507	0.000814248	SULF2/CAV1/NRP2/SULF1/SFRP2/PPARG/THBS1/FGFBP1/TWIST1/C5AR1/RUNX3/SPARC/APOE/KLF9/HTRA1/CCL5/ID1/CCL2/TNFAIP3/CXCL12/NUPR1/CCL11	22
BP	GO:0007259	receptor signaling pathway via JAK-STAT	13/417	164/18866	7.46881e-05	0.00112507	0.000814248	CAV1/F2R/SH2B3/FGFR3/CSF1R/CD300A/CCL5/SOCS3/PTPRC/CCL2/PTK6/CYP1B1/IL6	13
BP	GO:0046425	regulation of receptor signaling pathway via JAK-STAT	12/417	142/18866	7.60089e-05	0.00114094	0.00082573	CAV1/F2R/SH2B3/FGFR3/CSF1R/CD300A/CCL5/SOCS3/PTPRC/PTK6/CYP1B1/IL6	12
BP	GO:0032612	interleukin-1 production	11/417	121/18866	7.79643e-05	0.00116214	0.000841075	SPHK1/TYROBP/SIRPA/F2R/MNDA/HAVCR2/TREM2/CLEC7A/GAS6/TNFAIP3/IL6	11
BP	GO:0035455	response to interferon-alpha	5/417	21/18866	7.82392e-05	0.00116214	0.000841075	IFITM3/AXL/IFITM1/IFITM2/GAS6	5
BP	GO:1903978	regulation of microglial cell activation	5/417	21/18866	7.82392e-05	0.00116214	0.000841075	SPHK1/TREM2/PTPRC/CST7/IL6	5
BP	GO:0051051	negative regulation of transport	25/417	483/18866	7.99906e-05	0.00118129	0.000854933	CAV1/INHBA/SRGN/SIRPA/F2R/MMP9/THBS1/TWIST1/RGS2/SERPINE2/LILRB2/APOE/NMU/BIN1/ICAM1/CD300A/CD84/RGS4/RRAD/ERBB3/CRYAB/CD74/CRH/SFRP4/PROM2	25
BP	GO:0032637	interleukin-8 production	10/417	101/18866	8.00825e-05	0.00118129	0.000854933	CD14/F2R/CHI3L1/TLR1/CLEC7A/PTPRC/SERPINE1/CD2/CD74/IL6	10
BP	GO:0043405	regulation of MAP kinase activity	20/417	342/18866	8.13297e-05	0.00119555	0.000865253	CAV1/PDGFC/SFRP2/ROR2/F2R/THBS1/C5AR1/RGS2/SH2B3/APOE/UCHL1/CD300A/SERPINB3/RGS4/TGFB3/PDGFRB/FPR1/PTPRC/IGFBP6/CD74	20
BP	GO:0042326	negative regulation of phosphorylation	25/417	484/18866	8.26561e-05	0.00121087	0.000876343	CAV1/INHBA/HEG1/SIRPA/SFRP2/TWIST1/RGS2/SH2B3/SEMA6A/GREM1/MYADM/APOE/SAMSN1/UCHL1/CD300A/SERPINB3/RGS4/SOCS3/PTPRC/PTPRR/PTK6/EMILIN1/TNFAIP3/CEBPA/NUPR1	25
BP	GO:0007369	gastrulation	14/417	189/18866	8.32314e-05	0.00121512	0.000879421	FN1/INHBA/COL5A2/SFRP2/COL6A1/MMP9/ITGB2/ITGA5/COL12A1/COL5A1/NAT8B/MYADM/COL11A1/MMP2	14
BP	GO:0060485	mesenchyme development	18/417	290/18866	8.67361e-05	0.00126197	0.000913323	FN1/HAND2/NRP2/ANXA6/SFRP2/TWIST1/PDPN/SEMA6A/GREM1/LOXL2/COL1A1/FOXA1/SERPINB3/TGFB3/PDGFRB/ERBB3/IL6/ACTG2	18
BP	GO:0048145	regulation of fibroblast proliferation	9/417	83/18866	8.95199e-05	0.00129804	0.000939431	FN1/SPHK1/PDGFC/PPARG/CD300A/PDGFRB/GAS6/CD74/NUPR1	9
BP	GO:0006979	response to oxidative stress	24/417	458/18866	9.17877e-05	0.00132641	0.000959964	SPHK1/NCF2/STX2/DHRS2/SIRPA/CYBB/MMP9/AXL/AIF1/TPM1/PTGS1/APOE/COL1A1/GJB2/GPX2/PDGFRB/MSRB3/CRYAB/MMP2/TNFAIP3/CYP1B1/IL6/DUOX2/AKR1C3	24
BP	GO:0002686	negative regulation of leukocyte migration	7/417	49/18866	9.44852e-05	0.00135731	0.000982325	SLAMF8/GREM1/CD300A/CCL2/EMILIN1/CXCL12/CCL21	7
BP	GO:0002495	antigen processing and presentation of peptide antigen via MHC class II	10/417	103/18866	9.45626e-05	0.00135731	0.000982325	FCER1G/AP1S2/TREM2/HLA-DQB1/HLA-DRA/HLA-DQA1/HLA-DPA1/HLA-DPB1/CD74/HLA-DMB	10
BP	GO:0071772	response to BMP	13/417	168/18866	9.54969e-05	0.00136155	0.000985395	HTRA3/SULF1/SFRP2/ROR2/FBN1/ADAMTS12/GREM1/FSTL1/HTRA1/TGFB3/ID1/SFRP4/COMP	13
BP	GO:0071773	cellular response to BMP stimulus	13/417	168/18866	9.54969e-05	0.00136155	0.000985395	HTRA3/SULF1/SFRP2/ROR2/FBN1/ADAMTS12/GREM1/FSTL1/HTRA1/TGFB3/ID1/SFRP4/COMP	13
BP	GO:0048144	fibroblast proliferation	9/417	84/18866	9.83356e-05	0.00139529	0.00100981	FN1/SPHK1/PDGFC/PPARG/CD300A/PDGFRB/GAS6/CD74/NUPR1	9
BP	GO:0048015	phosphatidylinositol-mediated signaling	14/417	192/18866	9.85177e-05	0.00139529	0.00100981	PDGFC/ROR2/F2R/TWIST1/PIK3AP1/SERPINE2/GSN/CSF1R/DCN/CCL5/PIK3CD/PDGFRB/ERBB3/HCST	14
BP	GO:0055093	response to hyperoxia	5/417	22/18866	9.94224e-05	0.00140344	0.00101571	CAV1/PPARG/PDPN/COL1A1/PDGFRB	5
BP	GO:0044650	adhesion of symbiont to host cell	4/417	12/18866	0.000101171	0.00142341	0.00103016	LRRC15/ICAM1/CD209/GAS6	4
BP	GO:0009615	response to virus	20/417	349/18866	0.000107142	0.00150246	0.00108738	FLNA/IFITM3/POLR3E/CCL4/RNASE6/SLFN11/IFITM1/CXCL9/IFITM2/HTRA1/CCL8/CCL5/IL2RA/FGL2/PTPRC/TNFAIP3/CXCL12/IL6/CCL11/DUOX2	20
BP	GO:0010718	positive regulation of epithelial to mesenchymal transition	7/417	50/18866	0.000107801	0.00150675	0.00109048	TWIST1/PDPN/LOXL2/COL1A1/SERPINB3/TGFB3/IL6	7
BP	GO:0048002	antigen processing and presentation of peptide antigen	14/417	194/18866	0.000110014	0.00153265	0.00110922	FCER1G/NCF2/CYBB/AP1S2/TREM2/HLA-DQB1/HLA-DRA/HLA-DQA1/HLA-DPA1/CLEC4A/HLA-DPB1/CD209/CD74/HLA-DMB	14
BP	GO:0045123	cellular extravasation	8/417	67/18866	0.000111094	0.00153415	0.00111031	SIRPA/ITGB2/ICAM1/PIK3CD/SELPLG/CCL2/CXCL12/CCL21	8
BP	GO:0045621	positive regulation of lymphocyte differentiation	10/417	105/18866	0.000111202	0.00153415	0.00111031	CD86/AXL/IL7R/RUNX3/LILRB2/IL2RA/PTPRC/LILRB4/GAS6/CD74	10
BP	GO:1902106	negative regulation of leukocyte differentiation	10/417	105/18866	0.000111202	0.00153415	0.00111031	C1QC/INHBA/GPR68/FBN1/MAFB/RUNX3/FGL2/LILRB4/TMEM176A/CD74	10
BP	GO:0071901	negative regulation of protein serine/threonine kinase activity	12/417	148/18866	0.000113155	0.00155606	0.00112617	CAV1/HEG1/SFRP2/RGS2/SH2B3/APOE/UCHL1/CD300A/SERPINB3/RGS4/TNFAIP3/CEBPA	12
BP	GO:2000106	regulation of leukocyte apoptotic process	9/417	86/18866	0.000118161	0.00161969	0.00117222	FCER1G/AXL/IL7R/CCL5/PIK3CD/GAS6/CD74/CXCL12/CCL21	9
BP	GO:2000379	positive regulation of reactive oxygen species metabolic process	10/417	106/18866	0.000120409	0.0016452	0.00119068	TYROBP/THBS1/ITGB2/AIF1/ICAM1/PDGFRB/ITGAM/CLEC7A/PTX3/AKR1C3	10
BP	GO:0048017	inositol lipid-mediated signaling	14/417	196/18866	0.000122657	0.00167057	0.00120904	PDGFC/ROR2/F2R/TWIST1/PIK3AP1/SERPINE2/GSN/CSF1R/DCN/CCL5/PIK3CD/PDGFRB/ERBB3/HCST	14
BP	GO:0003382	epithelial cell morphogenesis	6/417	36/18866	0.000124904	0.00168502	0.0012195	PALLD/CLIC4/HEG1/POF1B/ID1/COL15A1	6
BP	GO:0009595	detection of biotic stimulus	6/417	36/18866	0.000124904	0.00168502	0.0012195	FAP/SRPX/TREM2/LY96/TLR1/CLEC7A	6
BP	GO:0010543	regulation of platelet activation	6/417	36/18866	0.000124904	0.00168502	0.0012195	FCER1G/PDPN/SH2B3/SERPINE2/APOE/PLEK	6
BP	GO:0048660	regulation of smooth muscle cell proliferation	13/417	173/18866	0.000128411	0.00172687	0.00124979	PPARG/MMP9/THBS1/AIF1/TPM1/TGFB3/CCL5/PDGFRB/TGM2/MMP2/TNFAIP3/IL6/IGFBP5	13
BP	GO:0016485	protein processing	15/417	223/18866	0.00013867	0.00185896	0.00134539	C1R/ADAMTS2/SRGN/GAS1/THBS1/SPG7/BAG2/AEBP1/SERPINE2/GSN/SERPINE1/CST7/CPXM1/CES1/COMP	15
BP	GO:0006024	glycosaminoglycan biosynthetic process	10/417	108/18866	0.000140766	0.00188115	0.00136145	LUM/HS3ST3B1/VCAN/DCN/HS3ST3A1/PDGFRB/GPC6/FMOD/BGN/HAS3	10
BP	GO:0051764	actin crosslink formation	4/417	13/18866	0.000143591	0.00189513	0.00137156	ACTN1/FLNA/AIF1/DPYSL3	4
BP	GO:0060100	positive regulation of phagocytosis, engulfment	4/417	13/18866	0.000143591	0.00189513	0.00137156	RAB31/PPARG/TREM2/C3	4
BP	GO:1902563	regulation of neutrophil activation	4/417	13/18866	0.000143591	0.00189513	0.00137156	ITGB2/CD300A/ITGAM/PLA2G2A	4
BP	GO:1905155	positive regulation of membrane invagination	4/417	13/18866	0.000143591	0.00189513	0.00137156	RAB31/PPARG/TREM2/C3	4
BP	GO:0048659	smooth muscle cell proliferation	13/417	175/18866	0.000144085	0.00189579	0.00137204	PPARG/MMP9/THBS1/AIF1/TPM1/TGFB3/CCL5/PDGFRB/TGM2/MMP2/TNFAIP3/IL6/IGFBP5	13
BP	GO:0002224	toll-like receptor signaling pathway	12/417	152/18866	0.000145783	0.00191222	0.00138393	CD14/CAV1/ITGB2/HAVCR2/PIK3AP1/LY96/TLR1/CD300A/CTSK/ITGAM/COLEC12/TNFAIP3	12
BP	GO:0045730	respiratory burst	6/417	37/18866	0.000146326	0.00191346	0.00138483	NCF2/SLAMF8/CYBB/HCK/PIK3CD/CLEC7A	6
BP	GO:0009636	response to toxic substance	16/417	250/18866	0.000149367	0.00194725	0.00140929	MT2A/DHRS2/ALOX5AP/CCL4/MT1G/PTGS1/APOE/MT1E/GPX2/CCL5/PDGFRB/MT1M/CYP1B1/NUPR1/CES1/DUOX2	16
BP	GO:0001933	negative regulation of protein phosphorylation	23/417	444/18866	0.00015172	0.00196649	0.00142321	CAV1/HEG1/SIRPA/SFRP2/TWIST1/RGS2/SH2B3/SEMA6A/GREM1/MYADM/APOE/SAMSN1/UCHL1/CD300A/SERPINB3/RGS4/SOCS3/PTPRC/PTPRR/PTK6/EMILIN1/TNFAIP3/CEBPA	23
BP	GO:2000377	regulation of reactive oxygen species metabolic process	14/417	200/18866	0.000151765	0.00196649	0.00142321	CAV1/TYROBP/SIRPA/THBS1/ITGB2/AIF1/ICAM1/PDGFRB/ITGAM/CLEC7A/CRYAB/CYP1B1/PTX3/AKR1C3	14
BP	GO:0002407	dendritic cell chemotaxis	5/417	24/18866	0.000154733	0.00199149	0.0014413	SLAMF8/CCL5/CCR1/GAS6/CCL21	5
BP	GO:0033622	integrin activation	5/417	24/18866	0.000154733	0.00199149	0.0014413	FN1/PLEK/COL16A1/CXCL13/CXCL12	5
BP	GO:0071774	response to fibroblast growth factor	12/417	153/18866	0.000155096	0.00199149	0.0014413	TNC/SULF2/POSTN/FAM20C/SULF1/THBS1/FGFBP1/FGFR3/COL1A1/CCL5/CCL2/CXCL13	12
BP	GO:0014065	phosphatidylinositol 3-kinase signaling	12/417	154/18866	0.000164914	0.00211119	0.00152793	PDGFC/ROR2/F2R/TWIST1/PIK3AP1/SERPINE2/DCN/CCL5/PIK3CD/PDGFRB/ERBB3/HCST	12
BP	GO:0046427	positive regulation of receptor signaling pathway via JAK-STAT	9/417	90/18866	0.000167934	0.00214342	0.00155126	F2R/FGFR3/CSF1R/CD300A/CCL5/SOCS3/PTK6/CYP1B1/IL6	9
BP	GO:0042476	odontogenesis	11/417	132/18866	0.00017024	0.0021639	0.00156608	TNC/HAND2/COL1A2/INHBA/FAM20C/TWIST1/COL1A1/HTRA1/TGFB3/SERPINE1/ASPN	11
BP	GO:2000403	positive regulation of lymphocyte migration	6/417	38/18866	0.000170554	0.0021639	0.00156608	CCL4/AIF1/CCL5/CXCL13/CXCL12/CCL21	6
BP	GO:0006936	muscle contraction	20/417	362/18866	0.000174839	0.00221042	0.00159975	SULF2/FLNA/VIM/SPHK1/CAV1/SULF1/ANXA6/CALD1/DSP/F2R/TPM1/RGS2/NMU/BIN1/CACNA2D1/MYLK/CRYAB/COMP/ACTG2/DES	20
BP	GO:0030509	BMP signaling pathway	12/417	155/18866	0.000175258	0.00221042	0.00159975	HTRA3/SULF1/SFRP2/ROR2/FBN1/GREM1/FSTL1/HTRA1/TGFB3/ID1/SFRP4/COMP	12
BP	GO:0002526	acute inflammatory response	10/417	111/18866	0.000176702	0.00221499	0.00160306	FN1/FCER1G/CD163/PPARG/UGT1A1/SERPINA1/ICAM1/IL6/NUPR1/C3	10
BP	GO:0006968	cellular defense response	7/417	54/18866	0.000177179	0.00221499	0.00160306	NCF2/TYROBP/MNDA/C5AR1/CXCL9/LILRB2/LY96	7
BP	GO:0032623	interleukin-2 production	7/417	54/18866	0.000177179	0.00221499	0.00160306	FCER1G/CD86/HAVCR2/VSIG4/CLEC7A/PTPRC/TNFAIP3	7
BP	GO:0090092	regulation of transmembrane receptor protein serine/threonine kinase signaling pathway	16/417	254/18866	0.00017915	0.00223309	0.00161615	LOX/CAV1/INHBA/HTRA3/SULF1/SFRP2/THBS1/FBN1/GREM1/FSTL1/HTRA1/TGFB3/DKK3/ASPN/EMILIN1/SFRP4	16
BP	GO:0048762	mesenchymal cell differentiation	15/417	229/18866	0.000185579	0.00230648	0.00166927	FN1/HAND2/NRP2/ANXA6/SFRP2/TWIST1/PDPN/SEMA6A/GREM1/LOXL2/COL1A1/FOXA1/SERPINB3/TGFB3/IL6	15
BP	GO:0001667	ameboidal-type cell migration	24/417	481/18866	0.000192447	0.00238489	0.00172602	FN1/HAND2/NRP2/FAP/ANXA6/PPARG/MMP9/THBS1/ITGB2/FGFBP1/TWIST1/KRT16/SEMA6A/GREM1/SPARC/APOE/LOXL2/DCN/ID1/RRAS/S100P/CXCL13/PTPRR/CYP1B1	24
BP	GO:0048872	homeostasis of number of cells	16/417	256/18866	0.000195889	0.00242051	0.0017518	FCER1G/INHBA/F2R/AXL/MAFB/IL7R/SH2B3/DOCK11/PIK3CD/SPI1/IL2RA/TNFSF13B/CD74/TNFAIP3/IL6/PLA2G2A	16
BP	GO:0001771	immunological synapse formation	4/417	14/18866	0.000197528	0.0024208	0.00175201	MSN/HAVCR2/DOCK2/CCL21	4
BP	GO:0001886	endothelial cell morphogenesis	4/417	14/18866	0.000197528	0.0024208	0.00175201	CLIC4/HEG1/ID1/COL15A1	4
BP	GO:0043271	negative regulation of ion transport	12/417	157/18866	0.000197617	0.0024208	0.00175201	CAV1/MMP9/THBS1/TWIST1/RGS2/SERPINE2/LILRB2/BIN1/ICAM1/RGS4/RRAD/SFRP4	12
BP	GO:0070741	response to interleukin-6	7/417	55/18866	0.000199207	0.00243228	0.00176031	CHI3L1/ICAM1/SOCS3/SPI1/SELPLG/CEBPA/IL6	7
BP	GO:0034599	cellular response to oxidative stress	18/417	310/18866	0.000199694	0.00243228	0.00176031	SPHK1/NCF2/STX2/DHRS2/SIRPA/CYBB/MMP9/AXL/AIF1/TPM1/GJB2/GPX2/PDGFRB/MMP2/TNFAIP3/CYP1B1/IL6/AKR1C3	18
BP	GO:0043270	positive regulation of ion transport	17/417	284/18866	0.000208764	0.0025355	0.00183502	FLNA/CAV1/AVP/CCL4/F2R/CXCL9/TREM2/APOE/CACNA2D1/CCL5/CNTN1/PDGFRB/MYLK/CCR1/CCL2/CXCL12/CRH	17
BP	GO:0032677	regulation of interleukin-8 production	9/417	93/18866	0.000215795	0.00261345	0.00189144	CD14/F2R/TLR1/CLEC7A/PTPRC/SERPINE1/CD2/CD74/IL6	9
BP	GO:0043200	response to amino acid	10/417	114/18866	0.000220061	0.00265756	0.00192336	COL1A2/COL3A1/COL5A2/PDGFC/COL6A1/CYBB/COL1A1/ICAM1/COL16A1/MMP2	10
BP	GO:0001959	regulation of cytokine-mediated signaling pathway	13/417	183/18866	0.00022438	0.00268704	0.00194469	SPHK1/CAV1/PPARG/AXL/SH2B3/TREM2/CCL5/SOCS3/PTPRC/GAS6/CD74/TNFAIP3/IL6	13
BP	GO:0071347	cellular response to interleukin-1	13/417	183/18866	0.00022438	0.00268704	0.00194469	SIRPA/CCL4/ADAMTS12/CHI3L1/ICAM1/CCL8/CCL5/CCL18/CCL2/CCL13/IL6/CCL21/CCL11	13
BP	GO:1903036	positive regulation of response to wounding	8/417	74/18866	0.000224438	0.00268704	0.00194469	F2R/THBS1/PDPN/PLEK/MYLK/CLEC7A/SERPINE1/DUOX2	8
BP	GO:0045861	negative regulation of proteolysis	20/417	369/18866	0.000225023	0.00268704	0.00194469	GAS1/AVP/COL6A3/TIMP2/SFRP2/MMP9/THBS1/SERPINB13/SERPINE2/BIN1/SERPINA1/SERPING1/SERPINB3/PROS1/CRYAB/SERPINE1/PI15/CST7/GAS6/C3	20
BP	GO:0034142	toll-like receptor 4 signaling pathway	6/417	40/18866	0.000228463	0.0027205	0.00196891	CD14/ITGB2/PIK3AP1/LY96/ITGAM/TNFAIP3	6
BP	GO:0042730	fibrinolysis	5/417	26/18866	0.000230912	0.00272681	0.00197348	FAP/THBS1/SERPING1/PROS1/SERPINE1	5
BP	GO:0060384	innervation	5/417	26/18866	0.000230912	0.00272681	0.00197348	SULF2/SULF1/LRIG1/SERPINE2/SLITRK6	5
BP	GO:1903010	regulation of bone development	5/417	26/18866	0.000230912	0.00272681	0.00197348	LOX/TYROBP/GPR68/FBN1/GREM1	5
BP	GO:0006023	aminoglycan biosynthetic process	10/417	115/18866	0.000236362	0.00278346	0.00201447	LUM/HS3ST3B1/VCAN/DCN/HS3ST3A1/PDGFRB/GPC6/FMOD/BGN/HAS3	10
BP	GO:0072593	reactive oxygen species metabolic process	17/417	288/18866	0.000246094	0.00288649	0.00208904	CAV1/NCF2/TYROBP/SIRPA/CYBB/THBS1/ITGB2/AIF1/ICAM1/PDGFRB/ITGAM/CLEC7A/CRYAB/CYP1B1/PTX3/DUOX2/AKR1C3	17
BP	GO:0035924	cellular response to vascular endothelial growth factor stimulus	8/417	75/18866	0.000246465	0.00288649	0.00208904	SPHK1/NRP2/GAS1/ADAMTS12/MT1G/SEMA6A/DCN/PDGFRB	8
BP	GO:0070167	regulation of biomineral tissue development	9/417	95/18866	0.000253607	0.00295389	0.00213782	SRGN/FAM20C/TWIST1/GREM1/TGFB3/CCR1/ASPN/GAS6/COMP	9
BP	GO:0110149	regulation of biomineralization	9/417	95/18866	0.000253607	0.00295389	0.00213782	SRGN/FAM20C/TWIST1/GREM1/TGFB3/CCR1/ASPN/GAS6/COMP	9
BP	GO:0038083	peptidyl-tyrosine autophosphorylation	6/417	41/18866	0.000262693	0.00304123	0.00220103	CAV1/HCK/GREM1/SLA/PTK6/SRMS	6
BP	GO:0010273	detoxification of copper ion	4/417	15/18866	0.000264672	0.00304123	0.00220103	MT2A/MT1G/MT1E/MT1M	4
BP	GO:0023035	CD40 signaling pathway	4/417	15/18866	0.000264672	0.00304123	0.00220103	CD86/ITGA5/TREM2/TNFAIP3	4
BP	GO:0044406	adhesion of symbiont to host	4/417	15/18866	0.000264672	0.00304123	0.00220103	LRRC15/ICAM1/CD209/GAS6	4
BP	GO:1990169	stress response to copper ion	4/417	15/18866	0.000264672	0.00304123	0.00220103	MT2A/MT1G/MT1E/MT1M	4
BP	GO:0090130	tissue migration	20/417	374/18866	0.000268221	0.00307373	0.00222455	NRP2/FAP/PPARG/MMP9/THBS1/ITGB2/FGFBP1/KRT16/GREM1/SPARC/APOE/LOXL2/DCN/ID1/RRAS/S100P/CXCL13/PTPRR/CYP1B1/ACTG2	20
BP	GO:1903524	positive regulation of blood circulation	8/417	76/18866	0.000270232	0.00308847	0.00223522	CAV1/AVP/F2R/TPM1/RGS2/NMU/ICAM1/RGS4	8
BP	GO:1901623	regulation of lymphocyte chemotaxis	5/417	27/18866	0.000278288	0.00316171	0.00228822	CCL4/CCL5/CCL2/CXCL13/CCL21	5
BP	GO:0002763	positive regulation of myeloid leukocyte differentiation	7/417	58/18866	0.000278865	0.00316171	0.00228822	TYROBP/GPR68/ROR2/EVI2B/TREM2/CCR1/CD74	7
BP	GO:0002886	regulation of myeloid leukocyte mediated immunity	7/417	58/18866	0.000278865	0.00316171	0.00228822	FCER1G/TYROBP/ITGB2/CD300A/CD84/ITGAM/C3	7
BP	GO:0052548	regulation of endopeptidase activity	22/417	434/18866	0.000284108	0.00321261	0.00232506	AVP/COL6A3/TIMP2/SFRP2/PPARG/F2R/MMP9/THBS1/SERPINB13/SERPINE2/GSN/BIN1/SERPINA1/SERPING1/SERPINB3/PROS1/CLEC7A/CRYAB/SERPINE1/CST7/GAS6/C3	22
BP	GO:0032970	regulation of actin filament-based process	21/417	405/18866	0.000287657	0.00324414	0.00234788	FLNA/CAV1/DSP/HCK/TPM1/PDPN/CFL2/MYADM/GSN/BIN1/CSF1R/ICAM1/PLEK/RGS4/TGFB3/ID1/PDGFRB/CXCL12/GRHL3/CCL21/CCL11	21
BP	GO:0050868	negative regulation of T cell activation	10/417	118/18866	0.000291461	0.00327836	0.00237265	CD86/HAVCR2/VSIG4/RUNX3/LILRB2/CD300A/IL2RA/FGL2/GPNMB/CD74	10
BP	GO:0031960	response to corticosteroid	12/417	164/18866	0.000296047	0.00332035	0.00240304	CYBB/AIF1/UGT1A1/SPARC/COL1A1/GJB2/ICAM1/KLF9/FBXO32/IL6/CRH/AKR1C3	12
BP	GO:0032651	regulation of interleukin-1 beta production	9/417	97/18866	0.000296752	0.00332035	0.00240304	SPHK1/TYROBP/SIRPA/F2R/MNDA/TREM2/CLEC7A/TNFAIP3/IL6	9
BP	GO:1902622	regulation of neutrophil migration	6/417	42/18866	0.000300827	0.00334836	0.00242331	C3AR1/SLAMF8/MPP1/C5AR1/CD74/CCL21	6
BP	GO:1904037	positive regulation of epithelial cell apoptotic process	6/417	42/18866	0.000300827	0.00334836	0.00242331	THBS1/GSN/CCL2/IL6/SFRP4/AKR1C3	6
BP	GO:0007517	muscle organ development	21/417	407/18866	0.00030721	0.00341051	0.00246829	LOX/CAV1/COL3A1/COL6A3/HEG1/DSP/TWIST1/TPM1/RGS2/CFL2/GREM1/COL11A1/DCN/RGS4/ERBB3/MYLK/CRYAB/SGCE/MSC/TAGLN/NUPR1	21
BP	GO:0031663	lipopolysaccharide-mediated signaling pathway	7/417	59/18866	0.000310475	0.0034378	0.00248804	CD14/HCK/LY96/CCL5/LY86/CCL2/TNFAIP3	7
BP	GO:0002832	negative regulation of response to biotic stimulus	9/417	98/18866	0.0003205	0.00353962	0.00256173	SLAMF8/PPARG/HAVCR2/VSIG4/SERPING1/HTRA1/IL2RA/FGL2/TNFAIP3	9
BP	GO:0061045	negative regulation of wound healing	8/417	78/18866	0.000323395	0.00356236	0.00257819	FAP/THBS1/SH2B3/SERPINE2/APOE/SERPING1/PROS1/SERPINE1	8
BP	GO:0030194	positive regulation of blood coagulation	5/417	28/18866	0.000332688	0.00363653	0.00263187	F2R/THBS1/PDPN/PLEK/SERPINE1	5
BP	GO:0060143	positive regulation of syncytium formation by plasma membrane fusion	5/417	28/18866	0.000332688	0.00363653	0.00263187	TYROBP/CD53/CXCL9/TREM2/EHD2	5
BP	GO:1900048	positive regulation of hemostasis	5/417	28/18866	0.000332688	0.00363653	0.00263187	F2R/THBS1/PDPN/PLEK/SERPINE1	5
BP	GO:0051348	negative regulation of transferase activity	17/417	296/18866	0.000338485	0.00369044	0.00267089	CAV1/HEG1/SFRP2/PPARG/BAG2/RGS2/SH2B3/APOE/UCHL1/CD300A/SERPINB3/RGS4/SOCS3/PTPRC/PTK6/TNFAIP3/CEBPA	17
BP	GO:0046688	response to copper ion	6/417	43/18866	0.000343168	0.00373195	0.00270092	MT2A/MT1G/LOXL2/MT1E/ICAM1/MT1M	6
BP	GO:0019886	antigen processing and presentation of exogenous peptide antigen via MHC class II	9/417	99/18866	0.000345797	0.00375098	0.0027147	FCER1G/AP1S2/HLA-DQB1/HLA-DRA/HLA-DQA1/HLA-DPA1/HLA-DPB1/CD74/HLA-DMB	9
BP	GO:0001780	neutrophil homeostasis	4/417	16/18866	0.000346763	0.0037519	0.00271537	AXL/SH2B3/PIK3CD/IL6	4
BP	GO:0006809	nitric oxide biosynthetic process	8/417	79/18866	0.000353008	0.0038098	0.00275727	CAV1/SIRPA/ITGB2/AIF1/ICAM1/CLEC7A/CYP1B1/PTX3	8
BP	GO:0048732	gland development	22/417	443/18866	0.000376322	0.00405117	0.00293195	MSN/TNC/SULF2/HAND2/CAV1/SULF1/MAFB/UGT1A1/SERPINE2/CSF1R/ELF3/FOXA1/TGFB3/DKK3/PDGFRB/TGM2/TNFAIP3/CEBPA/IL6/CCL11/CRH/IGFBP5	22
BP	GO:0010811	positive regulation of cell-substrate adhesion	10/417	122/18866	0.000381272	0.00409411	0.00296303	FLNA/FN1/CCDC80/ITGA5/MYADM/COL16A1/AGR2/RRAS/EMILIN1/CCL21	10
BP	GO:0010574	regulation of vascular endothelial growth factor production	7/417	61/18866	0.000382307	0.00409491	0.00296361	SULF2/SULF1/C3AR1/C5AR1/CYP1B1/IL6/C3	7
BP	GO:2000404	regulation of T cell migration	6/417	44/18866	0.000390034	0.00416556	0.00301474	AIF1/CCL5/CXCL13/C10orf99/CXCL12/CCL21	6
BP	GO:0001773	myeloid dendritic cell activation	5/417	29/18866	0.000394765	0.00416556	0.00301474	DHRS2/HAVCR2/DOCK2/SPI1/CD2	5
BP	GO:0019835	cytolysis	5/417	29/18866	0.000394765	0.00416556	0.00301474	MMD/GZMA/LYZ/GZMB/PLA2G2A	5
BP	GO:0036296	response to increased oxygen levels	5/417	29/18866	0.000394765	0.00416556	0.00301474	CAV1/PPARG/PDPN/COL1A1/PDGFRB	5
BP	GO:0036336	dendritic cell migration	5/417	29/18866	0.000394765	0.00416556	0.00301474	SLAMF8/CCL5/CCR1/GAS6/CCL21	5
BP	GO:0050820	positive regulation of coagulation	5/417	29/18866	0.000394765	0.00416556	0.00301474	F2R/THBS1/PDPN/PLEK/SERPINE1	5
BP	GO:0006469	negative regulation of protein kinase activity	15/417	246/18866	0.000400089	0.0042113	0.00304785	CAV1/HEG1/SFRP2/RGS2/SH2B3/APOE/UCHL1/CD300A/SERPINB3/RGS4/SOCS3/PTPRC/PTK6/TNFAIP3/CEBPA	15
BP	GO:0042471	ear morphogenesis	10/417	123/18866	0.000407006	0.00427357	0.00309291	CTHRC1/PRRX1/ROR2/LRIG1/TWIST1/MAFB/COL11A1/SLITRK6/GRHL3/GJB6	10
BP	GO:0044344	cellular response to fibroblast growth factor stimulus	11/417	146/18866	0.000408879	0.00428268	0.00309951	SULF2/POSTN/FAM20C/SULF1/THBS1/FGFBP1/FGFR3/COL1A1/CCL5/CCL2/CXCL13	11
BP	GO:0051851	modulation by host of symbiont process	7/417	62/18866	0.000422896	0.00438638	0.00317456	STOM/CCL4/APOE/CSF1R/CCL8/CCL5/PTX3	7
BP	GO:0070527	platelet aggregation	7/417	62/18866	0.000422896	0.00438638	0.00317456	FLNA/FN1/PDPN/SH2B3/SERPINE2/PLEK/COMP	7
BP	GO:0071384	cellular response to corticosteroid stimulus	7/417	62/18866	0.000422896	0.00438638	0.00317456	UGT1A1/GJB2/ICAM1/KLF9/FBXO32/CRH/AKR1C3	7
BP	GO:2000351	regulation of endothelial cell apoptotic process	7/417	62/18866	0.000422896	0.00438638	0.00317456	THBS1/ICAM1/CCL2/SERPINE1/GAS6/TNFAIP3/AKR1C3	7
BP	GO:0060759	regulation of response to cytokine stimulus	13/417	196/18866	0.000436012	0.00451145	0.00326507	SPHK1/CAV1/PPARG/AXL/SH2B3/TREM2/CCL5/SOCS3/PTPRC/GAS6/CD74/TNFAIP3/IL6	13
BP	GO:0014002	astrocyte development	6/417	45/18866	0.000441754	0.0045598	0.00330006	VIM/C1QA/ROR2/C5AR1/TREM2/IL6	6
BP	GO:0061687	detoxification of inorganic compound	4/417	17/18866	0.000445584	0.00457717	0.00331264	MT2A/MT1G/MT1E/MT1M	4
BP	GO:0097501	stress response to metal ion	4/417	17/18866	0.000445584	0.00457717	0.00331264	MT2A/MT1G/MT1E/MT1M	4
BP	GO:0048661	positive regulation of smooth muscle cell proliferation	9/417	103/18866	0.000464047	0.00471057	0.00340918	MMP9/THBS1/AIF1/CCL5/PDGFRB/TGM2/MMP2/IL6/IGFBP5	9
BP	GO:0034110	regulation of homotypic cell-cell adhesion	5/417	30/18866	0.0004652	0.00471057	0.00340918	LGALS1/PDPN/SH2B3/SERPINE2/CCL5	5
BP	GO:0044788	modulation by host of viral process	5/417	30/18866	0.0004652	0.00471057	0.00340918	STOM/APOE/CSF1R/CCL8/PTX3	5
BP	GO:0060142	regulation of syncytium formation by plasma membrane fusion	5/417	30/18866	0.0004652	0.00471057	0.00340918	TYROBP/CD53/CXCL9/TREM2/EHD2	5
BP	GO:0070168	negative regulation of biomineral tissue development	5/417	30/18866	0.0004652	0.00471057	0.00340918	SRGN/GREM1/CCR1/ASPN/GAS6	5
BP	GO:0110150	negative regulation of biomineralization	5/417	30/18866	0.0004652	0.00471057	0.00340918	SRGN/GREM1/CCR1/ASPN/GAS6	5
BP	GO:0048708	astrocyte differentiation	8/417	83/18866	0.000494374	0.00499412	0.00361439	VIM/C1QA/ROR2/C5AR1/SERPINE2/TREM2/BIN1/IL6	8
BP	GO:0001885	endothelial cell development	7/417	64/18866	0.000514378	0.00518391	0.00375175	MSN/CLIC4/HEG1/MYADM/ICAM1/ID1/COL15A1	7
BP	GO:0017015	regulation of transforming growth factor beta receptor signaling pathway	10/417	127/18866	0.000524849	0.00527697	0.0038191	LOX/CAV1/HTRA3/THBS1/FBN1/HTRA1/TGFB3/DKK3/ASPN/EMILIN1	10
BP	GO:0010631	epithelial cell migration	19/417	365/18866	0.000527685	0.00529299	0.0038307	NRP2/FAP/PPARG/MMP9/THBS1/ITGB2/FGFBP1/KRT16/GREM1/SPARC/APOE/LOXL2/DCN/ID1/RRAS/S100P/CXCL13/PTPRR/CYP1B1	19
BP	GO:0046209	nitric oxide metabolic process	8/417	84/18866	0.000536062	0.0053581	0.00387782	CAV1/SIRPA/ITGB2/AIF1/ICAM1/CLEC7A/CYP1B1/PTX3	8
BP	GO:0030217	T cell differentiation	15/417	253/18866	0.00053669	0.0053581	0.00387782	FCER1G/CD86/MAFB/IL7R/RUNX3/LILRB2/DOCK2/PIK3CD/IL2RA/FGL2/PTPRC/LILRB4/CD2/CD74/IL6	15
BP	GO:2000406	positive regulation of T cell migration	5/417	31/18866	0.000544694	0.00542076	0.00392317	AIF1/CCL5/CXCL13/CXCL12/CCL21	5
BP	GO:0010038	response to metal ion	19/417	366/18866	0.000545509	0.00542076	0.00392317	MT2A/CLIC4/CD14/CAV1/C1QA/ALOX5AP/CYBRD1/CYBB/MMP9/THBS1/MT1G/SPARC/GSN/LOXL2/MT1E/ICAM1/MT1M/CEBPA/AKR1C3	19
BP	GO:0031099	regeneration	13/417	201/18866	0.000553676	0.00548912	0.00397264	TNC/SULF2/PRRX1/POSTN/NNMT/PPARG/AXL/C5AR1/UGT1A1/GSN/GAS6/CXCL12/IL6	13
BP	GO:1903409	reactive oxygen species biosynthetic process	10/417	128/18866	0.000558355	0.00552266	0.00399692	CAV1/SIRPA/CYBB/ITGB2/AIF1/ICAM1/CLEC7A/CYP1B1/PTX3/DUOX2	10
BP	GO:0036035	osteoclast development	4/417	18/18866	0.000562952	0.00555524	0.0040205	TYROBP/GPR68/FAM20C/FBN1	4
BP	GO:0010573	vascular endothelial growth factor production	7/417	65/18866	0.000565676	0.00555639	0.00402133	SULF2/SULF1/C3AR1/C5AR1/CYP1B1/IL6/C3	7
BP	GO:0032729	positive regulation of interferon-gamma production	7/417	65/18866	0.000565676	0.00555639	0.00402133	CD14/HAVCR2/HLA-DPA1/CLEC7A/HLA-DPB1/IRF8/CD2	7
BP	GO:0032611	interleukin-1 beta production	9/417	106/18866	0.000573007	0.00561547	0.00406409	SPHK1/TYROBP/SIRPA/F2R/MNDA/TREM2/CLEC7A/TNFAIP3/IL6	9
BP	GO:0048705	skeletal system morphogenesis	14/417	228/18866	0.000577438	0.00564592	0.00408612	PRRX1/ANXA6/SFRP2/ROR2/TWIST1/GREM1/FGFR3/COL11A1/COL1A1/TGFB3/PDGFRB/MMP2/SFRP4/COMP	14
BP	GO:0030101	natural killer cell activation	8/417	85/18866	0.00058055	0.00566335	0.00409874	TYROBP/ITGB2/AXL/HAVCR2/PIK3CD/PTPRC/GAS6/CD2	8
BP	GO:0090132	epithelium migration	19/417	368/18866	0.000582727	0.00567161	0.00410472	NRP2/FAP/PPARG/MMP9/THBS1/ITGB2/FGFBP1/KRT16/GREM1/SPARC/APOE/LOXL2/DCN/ID1/RRAS/S100P/CXCL13/PTPRR/CYP1B1	19
BP	GO:0002478	antigen processing and presentation of exogenous peptide antigen	12/417	177/18866	0.000590371	0.00573292	0.00414909	FCER1G/NCF2/CYBB/AP1S2/HLA-DQB1/HLA-DRA/HLA-DQA1/HLA-DPA1/CLEC4A/HLA-DPB1/CD74/HLA-DMB	12
BP	GO:1903844	regulation of cellular response to transforming growth factor beta stimulus	10/417	129/18866	0.000593612	0.00575129	0.00416238	LOX/CAV1/HTRA3/THBS1/FBN1/HTRA1/TGFB3/DKK3/ASPN/EMILIN1	10
BP	GO:0090257	regulation of muscle system process	15/417	256/18866	0.00060642	0.00586206	0.00424255	FLNA/HAND2/SPHK1/CAV1/ANXA6/DSP/F2R/AIF1/TPM1/RGS2/NMU/BIN1/RGS4/FBXO32/IGFBP5	15
BP	GO:0045669	positive regulation of osteoblast differentiation	7/417	66/18866	0.000620958	0.0059732	0.00432298	CTHRC1/FAM20C/SFRP2/IFITM1/PDLIM7/CEBPA/IL6	7
BP	GO:0050922	negative regulation of chemotaxis	7/417	66/18866	0.000620958	0.0059732	0.00432298	SLAMF8/THBS1/AIF1/SEMA6A/GREM1/CCL2/CXCL13	7
BP	GO:0002460	adaptive immune response based on somatic recombination of immune receptors built from immunoglobulin superfamily domains	19/417	370/18866	0.00062212	0.0059732	0.00432298	C1R/C1QC/FCER1G/C1S/C1QB/C1QA/IL7R/HAVCR2/HLA-DQB1/ICAM1/SERPING1/TNFSF13B/FGL2/PTPRC/CXCL13/CD74/TNFAIP3/IL6/C3	19
BP	GO:0042509	regulation of tyrosine phosphorylation of STAT protein	8/417	86/18866	0.000627975	0.00600347	0.0043449	CAV1/SH2B3/FGFR3/CSF1R/CCL5/SOCS3/PTK6/IL6	8
BP	GO:0033628	regulation of cell adhesion mediated by integrin	6/417	48/18866	0.000629499	0.00600347	0.0043449	SFRP2/CCL5/SERPINE1/CXCL13/CYP1B1/CCL21	6
BP	GO:1904036	negative regulation of epithelial cell apoptotic process	6/417	48/18866	0.000629499	0.00600347	0.0043449	SERPINB13/ICAM1/SERPINE1/GAS6/TNFAIP3/NUPR1	6
BP	GO:0002063	chondrocyte development	5/417	32/18866	0.000633968	0.00600579	0.00434657	SULF2/SULF1/SFRP2/COL11A1/COMP	5
BP	GO:0034694	response to prostaglandin	5/417	32/18866	0.000633968	0.00600579	0.00434657	TNC/PPARG/CCL21/AKR1C2/AKR1C3	5
BP	GO:0071295	cellular response to vitamin	5/417	32/18866	0.000633968	0.00600579	0.00434657	TNC/POSTN/PPARG/COL1A1/GAS6	5
BP	GO:0043903	regulation of symbiotic process	14/417	231/18866	0.000656868	0.00620893	0.00449359	CAV1/IFITM3/LGALS1/STOM/CCL4/IFITM1/APOE/GSN/CSF1R/IFITM2/CCL8/CCL5/CD74/PTX3	14
BP	GO:0043542	endothelial cell migration	16/417	286/18866	0.000666682	0.00628776	0.00455064	NRP2/FAP/PPARG/THBS1/ITGB2/FGFBP1/GREM1/SPARC/APOE/LOXL2/DCN/ID1/RRAS/S100P/CXCL13/CYP1B1	16
BP	GO:2001057	reactive nitrogen species metabolic process	8/417	87/18866	0.000678477	0.00636124	0.00460382	CAV1/SIRPA/ITGB2/AIF1/ICAM1/CLEC7A/CYP1B1/PTX3	8
BP	GO:0006026	aminoglycan catabolic process	7/417	67/18866	0.000680442	0.00636124	0.00460382	LUM/CHI3L1/VCAN/DCN/GPC6/FMOD/BGN	7
BP	GO:0045670	regulation of osteoclast differentiation	7/417	67/18866	0.000680442	0.00636124	0.00460382	TYROBP/GPR68/FBN1/MAFB/TREM2/CCR1/LILRB4	7
BP	GO:0070613	regulation of protein processing	7/417	67/18866	0.000680442	0.00636124	0.00460382	GAS1/THBS1/BAG2/SERPINE2/GSN/SERPINE1/CST7	7
BP	GO:1902903	regulation of supramolecular fiber organization	19/417	373/18866	0.000685516	0.00639465	0.004628	FLNA/HCK/TPM1/AEBP1/CFL2/MYADM/APOE/GSN/BIN1/ICAM1/PLEK/RGS4/TGFB3/ID1/CRYAB/EMILIN1/CXCL12/CCL21/CCL11	19
BP	GO:0050808	synapse organization	21/417	433/18866	0.000689578	0.00641849	0.00464526	TNC/ACTN1/C1QC/NRP2/C1QB/TUBA1A/C1QA/SRGN/F2R/C5AR1/TREM2/LILRB2/SPARC/APOE/SLITRK6/GPC6/ITGAM/INA/L1CAM/THBS2/C3	21
BP	GO:0032930	positive regulation of superoxide anion generation	4/417	19/18866	0.000700708	0.00650645	0.00470891	TYROBP/ITGB2/ITGAM/CLEC7A	4
BP	GO:0006939	smooth muscle contraction	9/417	109/18866	0.00070208	0.00650645	0.00470891	SULF2/SPHK1/CAV1/SULF1/F2R/RGS2/NMU/MYLK/COMP	9
BP	GO:0032663	regulation of interleukin-2 production	6/417	49/18866	0.000704152	0.00651149	0.00471257	CD86/HAVCR2/VSIG4/CLEC7A/PTPRC/TNFAIP3	6
BP	GO:0001101	response to acid chemical	10/417	132/18866	0.000710596	0.00655686	0.0047454	COL1A2/COL3A1/COL5A2/PDGFC/COL6A1/CYBB/COL1A1/ICAM1/COL16A1/MMP2	10
BP	GO:0008360	regulation of cell shape	11/417	156/18866	0.000714539	0.006579	0.00476142	MSN/FN1/HCK/ITGB2/TPM1/PDPN/CSF1R/ICAM1/CCL2/CCL13/CCL11	11
BP	GO:0010955	negative regulation of protein processing	5/417	33/18866	0.000733764	0.00671252	0.00485806	GAS1/THBS1/SERPINE2/SERPINE1/CST7	5
BP	GO:0090022	regulation of neutrophil chemotaxis	5/417	33/18866	0.000733764	0.00671252	0.00485806	C3AR1/MPP1/C5AR1/CD74/CCL21	5
BP	GO:1903318	negative regulation of protein maturation	5/417	33/18866	0.000733764	0.00671252	0.00485806	GAS1/THBS1/SERPINE2/SERPINE1/CST7	5
BP	GO:0032642	regulation of chemokine production	7/417	68/18866	0.000744352	0.00676582	0.00489663	SIRPA/TWIST1/HAVCR2/TREM2/CLEC7A/CD74/IL6	7
BP	GO:0045428	regulation of nitric oxide biosynthetic process	7/417	68/18866	0.000744352	0.00676582	0.00489663	CAV1/SIRPA/ITGB2/AIF1/ICAM1/CLEC7A/PTX3	7
BP	GO:0072577	endothelial cell apoptotic process	7/417	68/18866	0.000744352	0.00676582	0.00489663	THBS1/ICAM1/CCL2/SERPINE1/GAS6/TNFAIP3/AKR1C3	7
BP	GO:1902905	positive regulation of supramolecular fiber organization	13/417	208/18866	0.000762708	0.00691793	0.00500671	FLNA/HCK/TPM1/CFL2/APOE/GSN/BIN1/ICAM1/PLEK/TGFB3/ID1/CCL21/CCL11	13
BP	GO:0000302	response to reactive oxygen species	14/417	235/18866	0.000777027	0.00703284	0.00508988	SPHK1/SIRPA/MMP9/AXL/TPM1/APOE/COL1A1/PDGFRB/CRYAB/MMP2/TNFAIP3/CYP1B1/IL6/AKR1C3	14
BP	GO:0032760	positive regulation of tumor necrosis factor production	6/417	50/18866	0.000785472	0.00707921	0.00512344	CD14/FCER1G/TWIST1/LY96/PTPRC/CD2	6
BP	GO:0045104	intermediate filament cytoskeleton organization	6/417	50/18866	0.000785472	0.00707921	0.00512344	VIM/DSP/KRT16/EVPL/INA/DES	6
BP	GO:0007260	tyrosine phosphorylation of STAT protein	8/417	89/18866	0.000789299	0.00709869	0.00513754	CAV1/SH2B3/FGFR3/CSF1R/CCL5/SOCS3/PTK6/IL6	8
BP	GO:0050729	positive regulation of inflammatory response	11/417	158/18866	0.000794178	0.00712754	0.00515841	FCER1G/TREM2/PLA2G7/TGM2/CLEC7A/SERPINE1/CEBPA/IL6/NUPR1/PLA2G2A/C3	11
BP	GO:0009612	response to mechanical stimulus	13/417	209/18866	0.000797387	0.00714131	0.00516838	TNC/POSTN/COL3A1/PPARG/THBS1/CHI3L1/SERPINE2/COL11A1/COL1A1/DCN/SLITRK6/MMP7/CXCL12	13
BP	GO:0045637	regulation of myeloid cell differentiation	15/417	263/18866	0.000799732	0.00714729	0.00517271	LOX/C1QC/TYROBP/INHBA/GPR68/ROR2/THBS1/FBN1/MAFB/EVI2B/TREM2/SPI1/CCR1/LILRB4/CD74	15
BP	GO:1903317	regulation of protein maturation	7/417	69/18866	0.000812918	0.00724994	0.005247	GAS1/THBS1/BAG2/SERPINE2/GSN/SERPINE1/CST7	7
BP	GO:0002831	regulation of response to biotic stimulus	20/417	409/18866	0.000830241	0.00738898	0.00534763	FCER1G/SLAMF8/PPARG/HCK/MNDA/HAVCR2/VSIG4/TREM2/APOE/LY96/SERPING1/HTRA1/CCL5/SOCS3/IL2RA/CLEC4A/LY86/FGL2/CD209/TNFAIP3	20
BP	GO:0002888	positive regulation of myeloid leukocyte mediated immunity	5/417	34/18866	0.00084484	0.00748764	0.00541903	FCER1G/TYROBP/ITGB2/ITGAM/C3	5
BP	GO:0055094	response to lipoprotein particle	5/417	34/18866	0.00084484	0.00748764	0.00541903	FCER1G/PPARG/ITGB2/APOE/CES1	5
BP	GO:0006029	proteoglycan metabolic process	8/417	90/18866	0.00084992	0.00751703	0.0054403	SULF2/SULF1/HS3ST3B1/ADAMTS12/VCAN/COL11A1/DCN/BGN	8
BP	GO:0034138	toll-like receptor 3 signaling pathway	4/417	20/18866	0.000860708	0.00759668	0.00549795	CAV1/HAVCR2/COLEC12/TNFAIP3	4
BP	GO:0070555	response to interleukin-1	13/417	211/18866	0.000870732	0.00761808	0.00551344	SIRPA/CCL4/ADAMTS12/CHI3L1/ICAM1/CCL8/CCL5/CCL18/CCL2/CCL13/IL6/CCL21/CCL11	13
BP	GO:0019884	antigen processing and presentation of exogenous antigen	12/417	185/18866	0.000871914	0.00761808	0.00551344	FCER1G/NCF2/CYBB/AP1S2/HLA-DQB1/HLA-DRA/HLA-DQA1/HLA-DPA1/CLEC4A/HLA-DPB1/CD74/HLA-DMB	12
BP	GO:0002762	negative regulation of myeloid leukocyte differentiation	6/417	51/18866	0.000873855	0.00761808	0.00551344	C1QC/INHBA/GPR68/FBN1/MAFB/LILRB4	6
BP	GO:0045103	intermediate filament-based process	6/417	51/18866	0.000873855	0.00761808	0.00551344	VIM/DSP/KRT16/EVPL/INA/DES	6
BP	GO:0048146	positive regulation of fibroblast proliferation	6/417	51/18866	0.000873855	0.00761808	0.00551344	FN1/SPHK1/PDGFC/PDGFRB/GAS6/CD74	6
BP	GO:0071354	cellular response to interleukin-6	6/417	51/18866	0.000873855	0.00761808	0.00551344	ICAM1/SOCS3/SPI1/SELPLG/CEBPA/IL6	6
BP	GO:0070268	cornification	9/417	113/18866	0.000910135	0.00791817	0.00573062	DSG3/DSP/KRT33A/SPRR1B/KRT16/DSC3/KRT5/EVPL/KRT13	9
BP	GO:0048608	reproductive structure development	21/417	443/18866	0.000921063	0.00799693	0.00578762	TNC/FLNA/ADAM19/INHBA/SULF1/SFRP2/ROR2/PPARG/AXL/SERPINE2/GJB2/DCN/FOXA1/ICAM1/HTRA1/SOCS3/PDGFRB/CEBPA/PTX3/NUPR1/AKR1C3	21
BP	GO:0008217	regulation of blood pressure	12/417	187/18866	0.000957562	0.00829692	0.00600474	COL1A2/POSTN/AVP/PPARG/F2R/TPM1/PTGS1/NMU/GAS6/ANPEP/CRH/CES1	12
BP	GO:0033673	negative regulation of kinase activity	15/417	268/18866	0.000967846	0.00833437	0.00603183	CAV1/HEG1/SFRP2/RGS2/SH2B3/APOE/UCHL1/CD300A/SERPINB3/RGS4/SOCS3/PTPRC/PTK6/TNFAIP3/CEBPA	15
BP	GO:0098751	bone cell development	5/417	35/18866	0.000967972	0.00833437	0.00603183	TYROBP/GPR68/FAM20C/FBN1/SH2B3	5
BP	GO:1903557	positive regulation of tumor necrosis factor superfamily cytokine production	6/417	52/18866	0.000969703	0.00833437	0.00603183	CD14/FCER1G/TWIST1/LY96/PTPRC/CD2	6
BP	GO:2001238	positive regulation of extrinsic apoptotic signaling pathway	6/417	52/18866	0.000969703	0.00833437	0.00603183	CAV1/INHBA/SRPX/THBS1/G0S2/PTPRC	6
BP	GO:0045582	positive regulation of T cell differentiation	8/417	92/18866	0.000982364	0.00842619	0.00609829	CD86/IL7R/RUNX3/LILRB2/IL2RA/PTPRC/LILRB4/CD74	8
BP	GO:0031348	negative regulation of defense response	15/417	269/18866	0.00100483	0.00858432	0.00621274	TNFAIP6/SIRPA/SLAMF8/PPARG/HAVCR2/VSIG4/APOE/SERPING1/HTRA1/SOCS3/IL2RA/FGL2/PTPRC/CST7/TNFAIP3	15
BP	GO:0090596	sensory organ morphogenesis	15/417	269/18866	0.00100483	0.00858432	0.00621274	CTHRC1/PRRX1/EFEMP1/COL5A2/ROR2/LRIG1/FBN1/TWIST1/MAFB/COL5A1/COL11A1/SLITRK6/MFAP5/GRHL3/GJB6	15
BP	GO:0061458	reproductive system development	21/417	447/18866	0.00103088	0.0087893	0.00636108	TNC/FLNA/ADAM19/INHBA/SULF1/SFRP2/ROR2/PPARG/AXL/SERPINE2/GJB2/DCN/FOXA1/ICAM1/HTRA1/SOCS3/PDGFRB/CEBPA/PTX3/NUPR1/AKR1C3	21
BP	GO:0033630	positive regulation of cell adhesion mediated by integrin	4/417	21/18866	0.00104482	0.00885499	0.00640862	SFRP2/CCL5/CXCL13/CCL21	4
BP	GO:0090280	positive regulation of calcium ion import	4/417	21/18866	0.00104482	0.00885499	0.00640862	PDGFRB/CCL2/CXCL12/CRH	4
BP	GO:0140131	positive regulation of lymphocyte chemotaxis	4/417	21/18866	0.00104482	0.00885499	0.00640862	CCL4/CCL5/CXCL13/CCL21	4
BP	GO:0030510	regulation of BMP signaling pathway	8/417	93/18866	0.00105451	0.00886663	0.00641705	HTRA3/SULF1/SFRP2/FBN1/GREM1/FSTL1/HTRA1/SFRP4	8
BP	GO:0051702	interaction with symbiont	8/417	93/18866	0.00105451	0.00886663	0.00641705	FN1/STOM/CCL4/APOE/CSF1R/CCL8/CCL5/PTX3	8
BP	GO:0061097	regulation of protein tyrosine kinase activity	8/417	93/18866	0.00105451	0.00886663	0.00641705	CAV1/GREM1/CSF1R/CCL5/ERBB3/PTPRC/GAS6/PTK6	8
BP	GO:1903035	negative regulation of response to wounding	8/417	93/18866	0.00105451	0.00886663	0.00641705	FAP/THBS1/SH2B3/SERPINE2/APOE/SERPING1/PROS1/SERPINE1	8
BP	GO:0061756	leukocyte adhesion to vascular endothelial cell	6/417	53/18866	0.00107343	0.00900795	0.00651933	ITGB2/ICAM1/SELPLG/CXCL12/IL6/CCL21	6
BP	GO:0071402	cellular response to lipoprotein particle stimulus	5/417	36/18866	0.00110395	0.00924586	0.00669151	FCER1G/PPARG/ITGB2/APOE/CES1	5
BP	GO:0050792	regulation of viral process	13/417	217/18866	0.00112557	0.00940841	0.00680915	IFITM3/LGALS1/STOM/CCL4/IFITM1/APOE/GSN/CSF1R/IFITM2/CCL8/CCL5/CD74/PTX3	13
BP	GO:0045778	positive regulation of ossification	8/417	94/18866	0.00113083	0.0094155	0.00681429	CTHRC1/FAM20C/SFRP2/IFITM1/PDLIM7/TGFB3/CEBPA/IL6	8
BP	GO:0060349	bone morphogenesis	8/417	94/18866	0.00113083	0.0094155	0.00681429	ANXA6/SFRP2/TWIST1/FGFR3/COL1A1/TGFB3/SFRP4/COMP	8
BP	GO:0021562	vestibulocochlear nerve development	3/417	10/18866	0.00114603	0.00946805	0.00685232	NRP2/SLITRK6/ATP8B1	3
BP	GO:0060346	bone trabecula formation	3/417	10/18866	0.00114603	0.00946805	0.00685232	GREM1/COL1A1/MMP2	3
BP	GO:0070099	regulation of chemokine-mediated signaling pathway	3/417	10/18866	0.00114603	0.00946805	0.00685232	SH2B3/TREM2/CCL5	3
BP	GO:2000425	regulation of apoptotic cell clearance	3/417	10/18866	0.00114603	0.00946805	0.00685232	TREM2/CCL2/C3	3
BP	GO:0001818	negative regulation of cytokine production	18/417	360/18866	0.00116065	0.00955186	0.00691297	TYROBP/INHBA/SRGN/SIRPA/THBS1/RNF128/AXL/TWIST1/HAVCR2/VSIG4/TREM2/CD84/TGFB3/CLEC4A/PTPRC/GAS6/GPNMB/TNFAIP3	18
BP	GO:0032956	regulation of actin cytoskeleton organization	18/417	360/18866	0.00116065	0.00955186	0.00691297	FLNA/HCK/TPM1/CFL2/MYADM/GSN/BIN1/CSF1R/ICAM1/PLEK/RGS4/TGFB3/ID1/PDGFRB/CXCL12/GRHL3/CCL21/CCL11	18
BP	GO:0003073	regulation of systemic arterial blood pressure	8/417	95/18866	0.0012115	0.00995108	0.0072019	POSTN/AVP/F2R/TPM1/NMU/GAS6/CRH/CES1	8
BP	GO:0006801	superoxide metabolic process	7/417	74/18866	0.00123406	0.0101169	0.00732191	NCF2/TYROBP/CYBB/ITGB2/ITGAM/CLEC7A/DUOX2	7
BP	GO:0006882	cellular zinc ion homeostasis	5/417	37/18866	0.00125358	0.0101898	0.00737469	MT2A/SLC39A14/MT1G/MT1E/MT1M	5
BP	GO:1904994	regulation of leukocyte adhesion to vascular endothelial cell	5/417	37/18866	0.00125358	0.0101898	0.00737469	ITGB2/ICAM1/CXCL12/IL6/CCL21	5
BP	GO:0001779	natural killer cell differentiation	4/417	22/18866	0.00125491	0.0101898	0.00737469	AXL/PIK3CD/PTPRC/GAS6	4
BP	GO:0032928	regulation of superoxide anion generation	4/417	22/18866	0.00125491	0.0101898	0.00737469	TYROBP/ITGB2/ITGAM/CLEC7A	4
BP	GO:0071379	cellular response to prostaglandin stimulus	4/417	22/18866	0.00125491	0.0101898	0.00737469	TNC/PPARG/AKR1C2/AKR1C3	4
BP	GO:0043687	post-translational protein modification	18/417	363/18866	0.00127372	0.0103229	0.00747103	TNC/FN1/KLHL5/LGALS1/FAM20C/FBN1/VCAN/FSTL1/APOE/SERPINA1/SOCS3/FN3K/FBXO32/CCDC8/GAS6/IL6/C3/IGFBP5	18
BP	GO:0006874	cellular calcium ion homeostasis	21/417	456/18866	0.00131987	0.0106766	0.00772701	CAV1/AVP/ANXA6/C3AR1/F2R/C5AR1/CXCL9/APOE/NMU/CACNA2D1/CCL8/CCL5/TGM2/FPR1/PTPRC/CCR1/CXCL13/CCL13/CXCL12/CCL21/CCL11	21
BP	GO:0002064	epithelial cell development	13/417	221/18866	0.00132789	0.010701	0.0077446	MSN/PALLD/CLIC4/FLNA/VIM/HEG1/MYADM/FOXA1/ICAM1/POF1B/ID1/SLITRK6/COL15A1	13
BP	GO:0042445	hormone metabolic process	13/417	221/18866	0.00132789	0.010701	0.0077446	DHRS2/RBP1/UGT1A1/FOXA1/DKK3/CTSK/DIO2/ALDH1A1/CYP1B1/AKR1C2/CES1/DUOX2/AKR1C3	13
BP	GO:0032602	chemokine production	7/417	75/18866	0.00133572	0.0107235	0.00776092	SIRPA/TWIST1/HAVCR2/TREM2/CLEC7A/CD74/IL6	7
BP	GO:0048844	artery morphogenesis	7/417	75/18866	0.00133572	0.0107235	0.00776092	HAND2/PRRX1/COL3A1/APOE/PDGFRB/MYLK/COMP	7
BP	GO:0098742	cell-cell adhesion via plasma-membrane adhesion molecules	15/417	277/18866	0.00134599	0.0107857	0.00780592	PALLD/DSG3/ITGB2/ITGA5/MYADM/DSC3/ICAM1/CDH11/CD84/GPC6/PCDH7/ITGAM/CD209/L1CAM/NEXN	15
BP	GO:0110053	regulation of actin filament organization	15/417	278/18866	0.00139478	0.0111557	0.00807369	FLNA/HCK/TPM1/CFL2/MYADM/GSN/BIN1/ICAM1/PLEK/RGS4/TGFB3/ID1/CXCL12/CCL21/CCL11	15
BP	GO:0030224	monocyte differentiation	5/417	38/18866	0.00141767	0.0112963	0.00817551	GPR68/PPARG/MT1G/CSF1R/CD74	5
BP	GO:1903131	mononuclear cell differentiation	5/417	38/18866	0.00141767	0.0112963	0.00817551	GPR68/PPARG/MT1G/CSF1R/CD74	5
BP	GO:0042493	response to drug	19/417	397/18866	0.00142525	0.0113355	0.00820388	MT2A/LOX/LGALS1/INHBA/NNMT/SLAMF8/TIMP2/SFRP2/PPARG/CYBB/THBS1/UGT1A1/COL1A1/ICAM1/UCHL1/ATP8B1/GAS6/CD69/CRH	19
BP	GO:0001755	neural crest cell migration	6/417	56/18866	0.00143617	0.0114011	0.00825133	FN1/HAND2/NRP2/ANXA6/TWIST1/SEMA6A	6
BP	GO:0034614	cellular response to reactive oxygen species	11/417	170/18866	0.0014419	0.0114253	0.00826886	SPHK1/SIRPA/MMP9/AXL/TPM1/PDGFRB/MMP2/TNFAIP3/CYP1B1/IL6/AKR1C3	11
BP	GO:0006907	pinocytosis	4/417	23/18866	0.00149283	0.0117633	0.00851347	CAV1/AXL/DOCK2/PROM2	4
BP	GO:0032703	negative regulation of interleukin-2 production	4/417	23/18866	0.00149283	0.0117633	0.00851347	HAVCR2/VSIG4/PTPRC/TNFAIP3	4
BP	GO:0071404	cellular response to low-density lipoprotein particle stimulus	4/417	23/18866	0.00149283	0.0117633	0.00851347	FCER1G/PPARG/ITGB2/CES1	4
BP	GO:0007584	response to nutrient	11/417	171/18866	0.00151125	0.0118864	0.00860256	TNC/POSTN/SFRP2/PPARG/CYBB/UGT1A1/SPARC/GSN/COL1A1/GAS6/AKR1C3	11
BP	GO:0032908	regulation of transforming growth factor beta1 production	3/417	11/18866	0.00155005	0.0121468	0.00879099	TYROBP/THBS1/LUM	3
BP	GO:0045060	negative thymic T cell selection	3/417	11/18866	0.00155005	0.0121468	0.00879099	DOCK2/PTPRC/CD74	3
BP	GO:0030500	regulation of bone mineralization	7/417	77/18866	0.00155861	0.0121915	0.00882335	SRGN/FAM20C/TWIST1/GREM1/TGFB3/CCR1/COMP	7
BP	GO:0051817	modulation of process of other organism involved in symbiotic interaction	8/417	99/18866	0.00158115	0.0123168	0.00891402	STOM/CCL4/APOE/CSF1R/CCL8/CCL5/CD209/PTX3	8
BP	GO:0001906	cell killing	11/417	172/18866	0.0015833	0.0123168	0.00891402	TYROBP/IL7R/HAVCR2/ICAM1/LYZ/ITGAM/CLEC7A/PTPRC/GZMB/CCL13/C3	11
BP	GO:0006022	aminoglycan metabolic process	11/417	172/18866	0.0015833	0.0123168	0.00891402	LUM/HS3ST3B1/CHI3L1/VCAN/DCN/HS3ST3A1/PDGFRB/GPC6/FMOD/BGN/HAS3	11
BP	GO:0055069	zinc ion homeostasis	5/417	39/18866	0.00159706	0.0124012	0.00897515	MT2A/SLC39A14/MT1G/MT1E/MT1M	5
BP	GO:0001935	endothelial cell proliferation	12/417	199/18866	0.00163154	0.0126459	0.00915224	CAV1/NRP2/SULF1/PPARG/THBS1/FGFBP1/SPARC/APOE/LOXL2/CCL2/CXCL12/CCL11	12
BP	GO:0070252	actin-mediated cell contraction	9/417	123/18866	0.00165484	0.0128032	0.00926608	FLNA/VIM/CAV1/DSP/TPM1/PDPN/BIN1/CACNA2D1/DES	9
BP	GO:0050954	sensory perception of mechanical stimulus	11/417	173/18866	0.00165813	0.0128055	0.00926771	OTOF/LRIG1/SERPINE2/COL11A1/COL1A1/GJB2/ICAM1/SLITRK6/ATP8B1/CXCL12/GJB6	11
BP	GO:0007015	actin filament organization	20/417	434/18866	0.00169209	0.0130441	0.00944042	ACTN1/FLNA/HCK/AIF1/TPM1/CFL2/MYADM/GSN/BIN1/ICAM1/PLEK/POF1B/RGS4/TGFB3/ID1/DPYSL3/PDLIM3/CXCL12/CCL21/CCL11	20
BP	GO:0000768	syncytium formation by plasma membrane fusion	6/417	58/18866	0.00172537	0.0132527	0.00959139	TYROBP/ADAM12/CD53/CXCL9/TREM2/EHD2	6
BP	GO:0140253	cell-cell fusion	6/417	58/18866	0.00172537	0.0132527	0.00959139	TYROBP/ADAM12/CD53/CXCL9/TREM2/EHD2	6
BP	GO:0003094	glomerular filtration	4/417	24/18866	0.00176045	0.0134495	0.00973381	SULF2/SULF1/F2R/GAS6	4
BP	GO:0071294	cellular response to zinc ion	4/417	24/18866	0.00176045	0.0134495	0.00973381	MT2A/MT1G/MT1E/MT1M	4
BP	GO:0098581	detection of external biotic stimulus	4/417	24/18866	0.00176045	0.0134495	0.00973381	TREM2/LY96/TLR1/CLEC7A	4
BP	GO:0002221	pattern recognition receptor signaling pathway	12/417	201/18866	0.00177487	0.0135354	0.00979598	CD14/CAV1/ITGB2/HAVCR2/PIK3AP1/LY96/TLR1/CD300A/CTSK/ITGAM/COLEC12/TNFAIP3	12
BP	GO:0040036	regulation of fibroblast growth factor receptor signaling pathway	5/417	40/18866	0.00179258	0.013646	0.00987601	SULF2/FAM20C/SULF1/THBS1/FGFBP1	5
BP	GO:0045639	positive regulation of myeloid cell differentiation	8/417	101/18866	0.00179676	0.0136534	0.0098814	TYROBP/INHBA/GPR68/ROR2/EVI2B/TREM2/CCR1/CD74	8
BP	GO:0055074	calcium ion homeostasis	21/417	468/18866	0.00181104	0.0137375	0.00994225	CAV1/AVP/ANXA6/C3AR1/F2R/C5AR1/CXCL9/APOE/NMU/CACNA2D1/CCL8/CCL5/TGM2/FPR1/PTPRC/CCR1/CXCL13/CCL13/CXCL12/CCL21/CCL11	21
BP	GO:0050680	negative regulation of epithelial cell proliferation	11/417	175/18866	0.00181649	0.0137543	0.00995441	CAV1/SULF1/SFRP2/PPARG/THBS1/RUNX3/SPARC/APOE/KLF9/CCL2/NUPR1	11
BP	GO:0043547	positive regulation of GTPase activity	19/417	406/18866	0.00183999	0.0139076	0.0100653	CCL4/F2R/RGS2/DOCK11/DOCK2/ICAM1/RGS4/CCL8/CCL5/CCL18/RGS1/CCL2/CXCL13/ARHGAP9/ALDH1A1/CCL13/GRHL3/CCL21/CCL11	19
BP	GO:0045580	regulation of T cell differentiation	10/417	150/18866	0.00187793	0.0141427	0.0102355	CD86/IL7R/RUNX3/LILRB2/IL2RA/FGL2/PTPRC/LILRB4/CD2/CD74	10
BP	GO:0006636	unsaturated fatty acid biosynthetic process	6/417	59/18866	0.00188555	0.0141427	0.0102355	DEGS1/ALOX5AP/AVP/PTGS1/CD74/AKR1C3	6
BP	GO:0046456	icosanoid biosynthetic process	6/417	59/18866	0.00188555	0.0141427	0.0102355	ALOX5AP/AVP/GGT6/PTGS1/CD74/AKR1C3	6
BP	GO:0071385	cellular response to glucocorticoid stimulus	6/417	59/18866	0.00188555	0.0141427	0.0102355	UGT1A1/GJB2/ICAM1/KLF9/FBXO32/CRH	6
BP	GO:0051607	defense response to virus	14/417	258/18866	0.00188768	0.0141427	0.0102355	FLNA/IFITM3/POLR3E/RNASE6/SLFN11/IFITM1/CXCL9/IFITM2/HTRA1/IL2RA/FGL2/PTPRC/TNFAIP3/IL6	14
BP	GO:0048545	response to steroid hormone	17/417	346/18866	0.0018952	0.0141513	0.0102418	LOX/CAV1/CYBB/THBS1/AIF1/UGT1A1/SPARC/COL1A1/GJB2/FOXA1/ICAM1/KLF9/TGFB3/FBXO32/IL6/CRH/AKR1C3	17
BP	GO:0097191	extrinsic apoptotic signaling pathway	13/417	230/18866	0.00189548	0.0141513	0.0102418	CAV1/INHBA/SRPX/BCL2A1/SFRP2/THBS1/FGFR3/ICAM1/ERBB3/G0S2/PTPRC/SERPINE1/TNFAIP3	13
BP	GO:0060840	artery development	8/417	102/18866	0.00191293	0.0142567	0.010318	LOX/HAND2/PRRX1/COL3A1/APOE/PDGFRB/MYLK/COMP	8
BP	GO:1901224	positive regulation of NIK/NF-kappaB signaling	7/417	80/18866	0.00194606	0.0144782	0.0104783	CD14/SPHK1/CD86/CHI3L1/HAVCR2/TREM2/GREM1	7
BP	GO:0060537	muscle tissue development	19/417	409/18866	0.00199916	0.014829	0.0107322	LOX/CAV1/COL3A1/HEG1/DSP/TWIST1/TPM1/RGS2/CFL2/GREM1/COL11A1/DCN/RGS4/PDGFRB/ERBB3/MYLK/MSC/NUPR1/IGFBP5	19
BP	GO:0001768	establishment of T cell polarity	3/417	12/18866	0.002033	0.014829	0.0107322	GSN/DOCK2/CCL21	3
BP	GO:0010755	regulation of plasminogen activation	3/417	12/18866	0.002033	0.014829	0.0107322	THBS1/SERPINE2/SERPINE1	3
BP	GO:0014831	gastro-intestinal system smooth muscle contraction	3/417	12/18866	0.002033	0.014829	0.0107322	SULF2/SULF1/NMU	3
BP	GO:0030208	dermatan sulfate biosynthetic process	3/417	12/18866	0.002033	0.014829	0.0107322	VCAN/DCN/BGN	3
BP	GO:0032490	detection of molecule of bacterial origin	3/417	12/18866	0.002033	0.014829	0.0107322	TREM2/LY96/TLR1	3
BP	GO:0032494	response to peptidoglycan	3/417	12/18866	0.002033	0.014829	0.0107322	C5AR1/TREM2/IL6	3
BP	GO:0032905	transforming growth factor beta1 production	3/417	12/18866	0.002033	0.014829	0.0107322	TYROBP/THBS1/LUM	3
BP	GO:0043383	negative T cell selection	3/417	12/18866	0.002033	0.014829	0.0107322	DOCK2/PTPRC/CD74	3
BP	GO:2001204	regulation of osteoclast development	3/417	12/18866	0.002033	0.014829	0.0107322	TYROBP/GPR68/FBN1	3
BP	GO:0034766	negative regulation of ion transmembrane transport	8/417	103/18866	0.00203494	0.014829	0.0107322	CAV1/MMP9/THBS1/TWIST1/RGS2/BIN1/RGS4/RRAD	8
BP	GO:0042472	inner ear morphogenesis	8/417	103/18866	0.00203494	0.014829	0.0107322	CTHRC1/PRRX1/ROR2/LRIG1/MAFB/COL11A1/SLITRK6/GRHL3	8
BP	GO:0006949	syncytium formation	6/417	60/18866	0.00205673	0.0149321	0.0108068	TYROBP/ADAM12/CD53/CXCL9/TREM2/EHD2	6
BP	GO:0045992	negative regulation of embryonic development	4/417	25/18866	0.0020596	0.0149321	0.0108068	SULF1/COL5A2/SFRP2/COL5A1	4
BP	GO:0097205	renal filtration	4/417	25/18866	0.0020596	0.0149321	0.0108068	SULF2/SULF1/F2R/GAS6	4
BP	GO:0019079	viral genome replication	9/417	127/18866	0.00206372	0.0149366	0.0108101	IFITM3/STOM/IFITM1/IFITM2/CCL8/CCL5/CD209/CCL2/GAS6	9
BP	GO:0001837	epithelial to mesenchymal transition	10/417	152/18866	0.00207094	0.0149635	0.0108295	SFRP2/TWIST1/PDPN/GREM1/LOXL2/COL1A1/FOXA1/SERPINB3/TGFB3/IL6	10
BP	GO:0006956	complement activation	11/417	178/18866	0.00207695	0.0149815	0.0108425	C1R/C1QC/C1S/C1QB/C1QA/C3AR1/C5AR1/VSIG4/SERPING1/PROS1/C3	11
BP	GO:0001937	negative regulation of endothelial cell proliferation	7/417	81/18866	0.00209052	0.0150032	0.0108583	CAV1/SULF1/PPARG/THBS1/SPARC/APOE/CCL2	7
BP	GO:0001960	negative regulation of cytokine-mediated signaling pathway	7/417	81/18866	0.00209052	0.0150032	0.0108583	CAV1/PPARG/SH2B3/CCL5/PTPRC/GAS6/IL6	7
BP	GO:0019915	lipid storage	7/417	81/18866	0.00209052	0.0150032	0.0108583	CAV1/PPARG/MSR1/APOE/IL6/CES1/C3	7
BP	GO:0048525	negative regulation of viral process	8/417	104/18866	0.00216299	0.0154972	0.0112158	IFITM3/CCL4/IFITM1/GSN/IFITM2/CCL8/CCL5/PTX3	8
BP	GO:0045834	positive regulation of lipid metabolic process	10/417	153/18866	0.00217328	0.0155448	0.0112502	AVP/PPARG/TWIST1/APOE/FGFR3/PDGFRB/EEF1A2/CD74/CCL21/CES1	10
BP	GO:0006027	glycosaminoglycan catabolic process	6/417	61/18866	0.0022394	0.0159909	0.0115731	LUM/VCAN/DCN/GPC6/FMOD/BGN	6
BP	GO:0008544	epidermis development	21/417	477/18866	0.00227455	0.0162147	0.0117351	PALLD/CLIC4/DSG3/INHBA/DSP/KRT33A/SERPINB13/SPRR1B/KRT16/FOXQ1/DSC3/KRT5/EVPL/SLITRK6/CTSK/OVOL1/GRHL3/SFRP4/IGFBP5/AKR1C3/KRT13	21
BP	GO:0032535	regulation of cellular component size	18/417	383/18866	0.00229349	0.0163225	0.0118131	MSN/FN1/HCK/PRR16/IL7R/DPYSL2/CFL2/SEMA6A/MYADM/APOE/GSN/BIN1/ICAM1/PLEK/L1CAM/CXCL12/CCL21/CCL11	18
BP	GO:0051604	protein maturation	15/417	293/18866	0.00232421	0.0165135	0.0119513	C1R/ADAMTS2/SRGN/GAS1/THBS1/SPG7/BAG2/AEBP1/SERPINE2/GSN/SERPINE1/CST7/CPXM1/CES1/COMP	15
BP	GO:0002507	tolerance induction	4/417	26/18866	0.00239209	0.0169112	0.0122392	HAVCR2/LILRB2/IL2RA/TNFAIP3	4
BP	GO:0032967	positive regulation of collagen biosynthetic process	4/417	26/18866	0.00239209	0.0169112	0.0122392	VIM/F2R/TGFB3/PDGFRB	4
BP	GO:0090023	positive regulation of neutrophil chemotaxis	4/417	26/18866	0.00239209	0.0169112	0.0122392	C3AR1/C5AR1/CD74/CCL21	4
BP	GO:0051235	maintenance of location	16/417	324/18866	0.002422	0.0170902	0.0123687	FLNA/CAV1/SRGN/ANXA6/PPARG/F2R/FBN1/MSR1/CXCL9/APOE/GSN/PTPRC/IL6/CCL21/CES1/C3	16
BP	GO:0031349	positive regulation of defense response	18/417	385/18866	0.00242542	0.0170902	0.0123687	FCER1G/HCK/MNDA/HAVCR2/TREM2/PLA2G7/CCL5/CLEC4A/TGM2/CLEC7A/CD209/SERPINE1/CEBPA/IL6/NUPR1/CRH/PLA2G2A/C3	18
BP	GO:0030888	regulation of B cell proliferation	6/417	62/18866	0.00243402	0.0170943	0.0123717	TYROBP/MNDA/CD300A/TNFSF13B/PTPRC/CD74	6
BP	GO:0045824	negative regulation of innate immune response	6/417	62/18866	0.00243402	0.0170943	0.0123717	SLAMF8/PPARG/HAVCR2/VSIG4/SERPING1/TNFAIP3	6
BP	GO:0046777	protein autophosphorylation	13/417	237/18866	0.00246404	0.0172767	0.0125036	CAV1/PDGFC/NEK6/HCK/GREM1/FGFR3/CSF1R/SLA/PDGFRB/PTPRC/GPNMB/PTK6/SRMS	13
BP	GO:0051146	striated muscle cell differentiation	15/417	295/18866	0.00248006	0.0173604	0.0125643	LOX/ADAM12/TPM1/CD53/RGS2/CXCL9/CFL2/GREM1/EHD2/UCHL1/RGS4/PDGFRB/FLNC/COMP/IGFBP5	15
BP	GO:0043087	regulation of GTPase activity	21/417	481/18866	0.00251072	0.0175462	0.0126987	CCL4/F2R/RGS2/DOCK11/DOCK2/ICAM1/RGS4/CCL8/CCL5/CCL18/RGS1/CCL2/CXCL13/STMN3/ARHGAP9/ALDH1A1/CCL13/GRHL3/CCL21/CCL11/PROM2	21
BP	GO:0030279	negative regulation of ossification	7/417	84/18866	0.00257404	0.0178471	0.0129165	HAND2/SRGN/TWIST1/GREM1/ID1/CCR1/IGFBP5	7
BP	GO:0048864	stem cell development	7/417	84/18866	0.00257404	0.0178471	0.0129165	FN1/HAND2/NRP2/ANXA6/TWIST1/SEMA6A/PTPRC	7
BP	GO:0001767	establishment of lymphocyte polarity	3/417	13/18866	0.00259983	0.0178471	0.0129165	GSN/DOCK2/CCL21	3
BP	GO:0002430	complement receptor mediated signaling pathway	3/417	13/18866	0.00259983	0.0178471	0.0129165	C3AR1/C5AR1/FPR1	3
BP	GO:0002679	respiratory burst involved in defense response	3/417	13/18866	0.00259983	0.0178471	0.0129165	SLAMF8/HCK/PIK3CD	3
BP	GO:0016264	gap junction assembly	3/417	13/18866	0.00259983	0.0178471	0.0129165	CAV1/GJB2/GJB6	3
BP	GO:0030205	dermatan sulfate metabolic process	3/417	13/18866	0.00259983	0.0178471	0.0129165	VCAN/DCN/BGN	3
BP	GO:0048548	regulation of pinocytosis	3/417	13/18866	0.00259983	0.0178471	0.0129165	CAV1/AXL/PROM2	3
BP	GO:0061029	eyelid development in camera-type eye	3/417	13/18866	0.00259983	0.0178471	0.0129165	INHBA/TWIST1/GRHL3	3
BP	GO:0061430	bone trabecula morphogenesis	3/417	13/18866	0.00259983	0.0178471	0.0129165	GREM1/COL1A1/MMP2	3
BP	GO:0098903	regulation of membrane repolarization during action potential	3/417	13/18866	0.00259983	0.0178471	0.0129165	FLNA/CAV1/CACNA2D1	3
BP	GO:1903900	regulation of viral life cycle	10/417	157/18866	0.00262406	0.0179845	0.0130159	IFITM3/LGALS1/STOM/IFITM1/GSN/IFITM2/CCL8/CCL5/CD74/PTX3	10
BP	GO:0150063	visual system development	18/417	388/18866	0.0026352	0.0180286	0.0130478	CLIC4/VIM/EFEMP1/INHBA/C1QA/COL5A2/FBN1/TWIST1/COL5A1/MAF/SLITRK6/PDGFRB/ITGAM/CRYAB/MFAP5/CYP1B1/GRHL3/C3	18
BP	GO:0048568	embryonic organ development	20/417	451/18866	0.00263895	0.0180286	0.0130478	CTHRC1/HAND2/PRRX1/EFEMP1/PDGFC/ROR2/LRIG1/FBN1/TWIST1/MAFB/SH2B3/COL11A1/TGFB3/SOCS3/SLITRK6/PDGFRB/MFAP5/GRHL3/CEBPA/GJB6	20
BP	GO:0002703	regulation of leukocyte mediated immunity	12/417	211/18866	0.00265536	0.0181117	0.013108	FCER1G/TYROBP/ITGB2/IL7R/HAVCR2/ICAM1/CD300A/CD84/ITGAM/PTPRC/IL6/C3	12
BP	GO:0001936	regulation of endothelial cell proliferation	11/417	184/18866	0.00268901	0.0183119	0.0132529	CAV1/NRP2/SULF1/PPARG/THBS1/FGFBP1/SPARC/APOE/CCL2/CXCL12/CCL11	11
BP	GO:0042113	B cell activation	16/417	328/18866	0.00273482	0.018527	0.0134085	TYROBP/LGALS1/INHBA/SLAMF8/CD86/MNDA/IL7R/DOCK11/SAMSN1/CD300A/PIK3CD/TNFSF13B/PTPRC/CD74/TNFAIP3/IL6	16
BP	GO:0030203	glycosaminoglycan metabolic process	10/417	158/18866	0.0027477	0.018527	0.0134085	LUM/HS3ST3B1/VCAN/DCN/HS3ST3A1/PDGFRB/GPC6/FMOD/BGN/HAS3	10
BP	GO:1903707	negative regulation of hemopoiesis	10/417	158/18866	0.0027477	0.018527	0.0134085	C1QC/INHBA/GPR68/FBN1/MAFB/RUNX3/FGL2/LILRB4/TMEM176A/CD74	10
BP	GO:0031670	cellular response to nutrient	5/417	44/18866	0.00275283	0.018527	0.0134085	TNC/POSTN/PPARG/COL1A1/GAS6	5
BP	GO:0085029	extracellular matrix assembly	5/417	44/18866	0.00275283	0.018527	0.0134085	LOX/COL1A2/GAS6/EMILIN1/HAS3	5
BP	GO:1903053	regulation of extracellular matrix organization	5/417	44/18866	0.00275283	0.018527	0.0134085	FAP/PDPN/AEBP1/EMILIN1/IL6	5
BP	GO:0010714	positive regulation of collagen metabolic process	4/417	27/18866	0.00275971	0.018527	0.0134085	VIM/F2R/TGFB3/PDGFRB	4
BP	GO:0045672	positive regulation of osteoclast differentiation	4/417	27/18866	0.00275971	0.018527	0.0134085	TYROBP/GPR68/TREM2/CCR1	4
BP	GO:0048143	astrocyte activation	4/417	27/18866	0.00275971	0.018527	0.0134085	C1QA/C5AR1/TREM2/IL6	4
BP	GO:0090101	negative regulation of transmembrane receptor protein serine/threonine kinase signaling pathway	9/417	133/18866	0.00282406	0.0189292	0.0136996	CAV1/HTRA3/SFRP2/FBN1/GREM1/HTRA1/TGFB3/ASPN/EMILIN1	9
BP	GO:0042130	negative regulation of T cell proliferation	6/417	64/18866	0.0028611	0.0191473	0.0138575	CD86/HAVCR2/VSIG4/LILRB2/IL2RA/GPNMB	6
BP	GO:0002286	T cell activation involved in immune response	8/417	109/18866	0.00290118	0.0193852	0.0140296	FCER1G/CD86/HAVCR2/ICAM1/FGL2/CD74/HLA-DMB/IL6	8
BP	GO:0014910	regulation of smooth muscle cell migration	7/417	86/18866	0.00294123	0.0195913	0.0141788	POSTN/AIF1/TPM1/CCL5/PDGFRB/SERPINE1/IGFBP5	7
BP	GO:1903901	negative regulation of viral life cycle	7/417	86/18866	0.00294123	0.0195913	0.0141788	IFITM3/IFITM1/GSN/IFITM2/CCL8/CCL5/PTX3	7
BP	GO:0032147	activation of protein kinase activity	16/417	331/18866	0.00299084	0.0198907	0.0143955	SPDYA/PDGFC/F2R/THBS1/CD86/C5AR1/CHI3L1/GREM1/CD300A/TGFB3/CCL5/FPR1/PTPRC/IGFBP6/GAS6/CD74	16
BP	GO:0032722	positive regulation of chemokine production	5/417	45/18866	0.00304172	0.0201286	0.0145677	TWIST1/HAVCR2/CLEC7A/CD74/IL6	5
BP	GO:0045429	positive regulation of nitric oxide biosynthetic process	5/417	45/18866	0.00304172	0.0201286	0.0145677	ITGB2/AIF1/ICAM1/CLEC7A/PTX3	5
BP	GO:0060443	mammary gland morphogenesis	5/417	45/18866	0.00304172	0.0201286	0.0145677	CAV1/CSF1R/ELF3/CCL11/IGFBP5	5
BP	GO:0002285	lymphocyte activation involved in immune response	11/417	187/18866	0.0030455	0.0201286	0.0145677	FCER1G/LGALS1/CD86/HAVCR2/DOCK11/ICAM1/FGL2/PTPRC/CD74/HLA-DMB/IL6	11
BP	GO:0048562	embryonic organ morphogenesis	15/417	302/18866	0.00309531	0.0204262	0.014783	CTHRC1/HAND2/PRRX1/EFEMP1/ROR2/LRIG1/FBN1/TWIST1/MAFB/COL11A1/TGFB3/SLITRK6/MFAP5/GRHL3/GJB6	15
BP	GO:0048880	sensory system development	18/417	394/18866	0.00310048	0.0204287	0.0147848	CLIC4/VIM/EFEMP1/INHBA/C1QA/COL5A2/FBN1/TWIST1/COL5A1/MAF/SLITRK6/PDGFRB/ITGAM/CRYAB/MFAP5/CYP1B1/GRHL3/C3	18
BP	GO:0003158	endothelium development	9/417	135/18866	0.0031216	0.0205361	0.0148626	MSN/CLIC4/HEG1/ADAMTS12/PDPN/MYADM/ICAM1/ID1/COL15A1	9
BP	GO:0030512	negative regulation of transforming growth factor beta receptor signaling pathway	7/417	87/18866	0.00313922	0.0205884	0.0149005	CAV1/HTRA3/FBN1/HTRA1/TGFB3/ASPN/EMILIN1	7
BP	GO:0060761	negative regulation of response to cytokine stimulus	7/417	87/18866	0.00313922	0.0205884	0.0149005	CAV1/PPARG/SH2B3/CCL5/PTPRC/GAS6/IL6	7
BP	GO:0002335	mature B cell differentiation	4/417	28/18866	0.00316421	0.0206341	0.0149335	LGALS1/SLAMF8/DOCK11/IL6	4
BP	GO:0010818	T cell chemotaxis	4/417	28/18866	0.00316421	0.0206341	0.0149335	CCL5/PIK3CD/CXCL13/CCL21	4
BP	GO:0071280	cellular response to copper ion	4/417	28/18866	0.00316421	0.0206341	0.0149335	MT2A/MT1G/MT1E/MT1M	4
BP	GO:0033002	muscle cell proliferation	13/417	244/18866	0.00316554	0.0206341	0.0149335	PPARG/MMP9/THBS1/AIF1/TPM1/TGFB3/CCL5/PDGFRB/TGM2/MMP2/TNFAIP3/IL6/IGFBP5	13
BP	GO:0030207	chondroitin sulfate catabolic process	3/417	14/18866	0.003255	0.0210563	0.0152391	VCAN/DCN/BGN	3
BP	GO:0044794	positive regulation by host of viral process	3/417	14/18866	0.003255	0.0210563	0.0152391	STOM/APOE/CSF1R	3
BP	GO:0045059	positive thymic T cell selection	3/417	14/18866	0.003255	0.0210563	0.0152391	DOCK2/PTPRC/CD74	3
BP	GO:0051917	regulation of fibrinolysis	3/417	14/18866	0.003255	0.0210563	0.0152391	FAP/THBS1/SERPINE1	3
BP	GO:0071361	cellular response to ethanol	3/417	14/18866	0.003255	0.0210563	0.0152391	CYBB/UGT1A1/SPI1	3
BP	GO:0042593	glucose homeostasis	13/417	245/18866	0.00327786	0.021172	0.0153228	SLC39A14/LGALS1/GPR68/PPARG/FOXA1/ICAM1/HK3/GAS6/CEBPA/IL6/CRH/GJB6/IGFBP5	13
BP	GO:0009913	epidermal cell differentiation	17/417	365/18866	0.00328886	0.0211839	0.0153315	PALLD/CLIC4/DSG3/DSP/KRT33A/SERPINB13/SPRR1B/KRT16/DSC3/KRT5/EVPL/SLITRK6/CTSK/OVOL1/SFRP4/AKR1C3/KRT13	17
BP	GO:2001236	regulation of extrinsic apoptotic signaling pathway	10/417	162/18866	0.00328965	0.0211839	0.0153315	CAV1/INHBA/SRPX/SFRP2/THBS1/ICAM1/G0S2/PTPRC/SERPINE1/TNFAIP3	10
BP	GO:1904407	positive regulation of nitric oxide metabolic process	5/417	46/18866	0.00335185	0.0215519	0.0155978	ITGB2/AIF1/ICAM1/CLEC7A/PTX3	5
BP	GO:0002449	lymphocyte mediated immunity	17/417	366/18866	0.00338106	0.021707	0.01571	C1R/C1QC/FCER1G/C1S/C1QB/C1QA/IL7R/HAVCR2/HLA-DQB1/ICAM1/SERPING1/FGL2/PTPRC/GZMB/CD74/IL6/C3	17
BP	GO:0033500	carbohydrate homeostasis	13/417	246/18866	0.0033934	0.0217535	0.0157436	SLC39A14/LGALS1/GPR68/PPARG/FOXA1/ICAM1/HK3/GAS6/CEBPA/IL6/CRH/GJB6/IGFBP5	13
BP	GO:0019216	regulation of lipid metabolic process	19/417	431/18866	0.00356047	0.0227888	0.0164929	SPHK1/CAV1/AVP/GLIPR1/PPARG/TWIST1/UGT1A1/APOE/FGFR3/DKK3/SOCS3/PDGFRB/EEF1A2/G0S2/CD74/CCL21/CES1/C3/AKR1C3	19
BP	GO:1903845	negative regulation of cellular response to transforming growth factor beta stimulus	7/417	89/18866	0.00356559	0.0227888	0.0164929	CAV1/HTRA3/FBN1/HTRA1/TGFB3/ASPN/EMILIN1	7
BP	GO:0001782	B cell homeostasis	4/417	29/18866	0.00360732	0.0228858	0.0165632	DOCK11/TNFSF13B/CD74/TNFAIP3	4
BP	GO:0007263	nitric oxide mediated signal transduction	4/417	29/18866	0.00360732	0.0228858	0.0165632	THBS1/APOE/FPR1/MT1M	4
BP	GO:0043032	positive regulation of macrophage activation	4/417	29/18866	0.00360732	0.0228858	0.0165632	THBS1/HAVCR2/TREM2/CEBPA	4
BP	GO:0071624	positive regulation of granulocyte chemotaxis	4/417	29/18866	0.00360732	0.0228858	0.0165632	C3AR1/C5AR1/CD74/CCL21	4
BP	GO:0045088	regulation of innate immune response	15/417	307/18866	0.00360762	0.0228858	0.0165632	FCER1G/SLAMF8/PPARG/HCK/MNDA/HAVCR2/VSIG4/TREM2/APOE/SERPING1/CCL5/SOCS3/CLEC4A/CD209/TNFAIP3	15
BP	GO:0098754	detoxification	9/417	138/18866	0.00361365	0.02289	0.0165662	MT2A/ALOX5AP/MT1G/PTGS1/APOE/MT1E/GPX2/MT1M/DUOX2	9
BP	GO:0035821	modulation of process of other organism	8/417	113/18866	0.00362217	0.02291	0.0165807	STOM/CCL4/APOE/CSF1R/CCL8/CCL5/CD209/PTX3	8
BP	GO:0006953	acute-phase response	5/417	47/18866	0.00368407	0.0231982	0.0167893	FN1/CD163/UGT1A1/SERPINA1/IL6	5
BP	GO:0043300	regulation of leukocyte degranulation	5/417	47/18866	0.00368407	0.0231982	0.0167893	FCER1G/ITGB2/CD300A/CD84/ITGAM	5
BP	GO:1903115	regulation of actin filament-based movement	5/417	47/18866	0.00368407	0.0231982	0.0167893	FLNA/CAV1/DSP/PDPN/BIN1	5
BP	GO:0016101	diterpenoid metabolic process	8/417	114/18866	0.00382239	0.0240337	0.0173939	RBP1/UGT1A1/APOE/GPC6/ALDH1A1/CYP1B1/CRH/AKR1C3	8
BP	GO:0022604	regulation of cell morphogenesis	21/417	499/18866	0.00384576	0.024145	0.0174745	MSN/FLNA/FN1/POSTN/HCK/ITGB2/TPM1/PDPN/DPYSL2/SEMA6A/MYADM/SPARC/APOE/CSF1R/ICAM1/ID1/CCL2/L1CAM/CCL13/CXCL12/CCL11	21
BP	GO:0071248	cellular response to metal ion	11/417	193/18866	0.0038724	0.0242765	0.0175697	MT2A/CLIC4/ALOX5AP/CYBB/MMP9/MT1G/GSN/MT1E/MT1M/CEBPA/AKR1C3	11
BP	GO:0002281	macrophage activation involved in immune response	3/417	15/18866	0.00400258	0.024837	0.0179753	TYROBP/HAVCR2/TREM2	3
BP	GO:0002467	germinal center formation	3/417	15/18866	0.00400258	0.024837	0.0179753	TNFSF13B/CXCL13/TNFAIP3	3
BP	GO:0034134	toll-like receptor 2 signaling pathway	3/417	15/18866	0.00400258	0.024837	0.0179753	PIK3AP1/TLR1/TNFAIP3	3
BP	GO:0050651	dermatan sulfate proteoglycan biosynthetic process	3/417	15/18866	0.00400258	0.024837	0.0179753	VCAN/DCN/BGN	3
BP	GO:0071801	regulation of podosome assembly	3/417	15/18866	0.00400258	0.024837	0.0179753	MSN/HCK/GSN	3
BP	GO:0090177	establishment of planar polarity involved in neural tube closure	3/417	15/18866	0.00400258	0.024837	0.0179753	CTHRC1/SFRP2/GRHL3	3
BP	GO:1903960	negative regulation of anion transmembrane transport	3/417	15/18866	0.00400258	0.024837	0.0179753	THBS1/RGS2/RGS4	3
BP	GO:0033273	response to vitamin	7/417	91/18866	0.00403466	0.0248835	0.0180089	TNC/POSTN/PPARG/SPARC/GSN/COL1A1/GAS6	7
BP	GO:0046849	bone remodeling	7/417	91/18866	0.00403466	0.0248835	0.0180089	CTHRC1/GREM1/CSF1R/TGFB3/CTSK/TNFAIP3/IL6	7
BP	GO:1904063	negative regulation of cation transmembrane transport	7/417	91/18866	0.00403466	0.0248835	0.0180089	CAV1/MMP9/TWIST1/RGS2/BIN1/RGS4/RRAD	7
BP	GO:0014911	positive regulation of smooth muscle cell migration	5/417	48/18866	0.00403926	0.0248835	0.0180089	POSTN/AIF1/CCL5/PDGFRB/IGFBP5	5
BP	GO:0031952	regulation of protein autophosphorylation	5/417	48/18866	0.00403926	0.0248835	0.0180089	CAV1/PDGFC/GREM1/PTPRC/GPNMB	5
BP	GO:0001516	prostaglandin biosynthetic process	4/417	30/18866	0.00409073	0.0250557	0.0181336	AVP/PTGS1/CD74/AKR1C3	4
BP	GO:0046457	prostanoid biosynthetic process	4/417	30/18866	0.00409073	0.0250557	0.0181336	AVP/PTGS1/CD74/AKR1C3	4
BP	GO:0051491	positive regulation of filopodium assembly	4/417	30/18866	0.00409073	0.0250557	0.0181336	DOCK11/TGFB3/DPYSL3/CCL21	4
BP	GO:0061082	myeloid leukocyte cytokine production	4/417	30/18866	0.00409073	0.0250557	0.0181336	FCER1G/TGFB3/GAS6/CD74	4
BP	GO:0002699	positive regulation of immune effector process	12/417	223/18866	0.00414991	0.0253818	0.0183696	FCER1G/TYROBP/ITGB2/CD86/CD300A/CD84/ITGAM/PTPRC/CD74/HLA-DMB/IL6/C3	12
BP	GO:0048662	negative regulation of smooth muscle cell proliferation	6/417	69/18866	0.00417251	0.0254834	0.0184431	PPARG/AIF1/TPM1/TGFB3/TNFAIP3/IGFBP5	6
BP	GO:0050864	regulation of B cell activation	11/417	195/18866	0.00418474	0.0255216	0.0184707	TYROBP/INHBA/SLAMF8/MNDA/SAMSN1/CD300A/TNFSF13B/PTPRC/CD74/TNFAIP3/IL6	11
BP	GO:0002819	regulation of adaptive immune response	10/417	168/18866	0.00425853	0.0259345	0.0187696	FCER1G/IL7R/HAVCR2/SAMSN1/TNFSF13B/PTPRC/CD48/TNFAIP3/IL6/C3	10
BP	GO:0031341	regulation of cell killing	7/417	92/18866	0.00428602	0.0260646	0.0188638	TYROBP/IL7R/HAVCR2/ICAM1/ITGAM/CLEC7A/PTPRC	7
BP	GO:0007565	female pregnancy	11/417	196/18866	0.00434827	0.0264055	0.0191105	MMP9/ITGA5/RGS2/HAVCR2/GJB2/TGFB3/COL16A1/MMP7/MMP2/CRH/IGFBP5	11
BP	GO:0006692	prostanoid metabolic process	5/417	49/18866	0.00441825	0.0267542	0.0193629	AVP/PTGS1/CD74/AKR1C2/AKR1C3	5
BP	GO:0006693	prostaglandin metabolic process	5/417	49/18866	0.00441825	0.0267542	0.0193629	AVP/PTGS1/CD74/AKR1C2/AKR1C3	5
BP	GO:0045446	endothelial cell differentiation	8/417	117/18866	0.00447465	0.0270574	0.0195822	MSN/CLIC4/HEG1/PDPN/MYADM/ICAM1/ID1/COL15A1	8
BP	GO:0014909	smooth muscle cell migration	7/417	93/18866	0.00454905	0.0274294	0.0198515	POSTN/AIF1/TPM1/CCL5/PDGFRB/SERPINE1/IGFBP5	7
BP	GO:2000117	negative regulation of cysteine-type endopeptidase activity	7/417	93/18866	0.00454905	0.0274294	0.0198515	AVP/SFRP2/MMP9/THBS1/CRYAB/CST7/GAS6	7
BP	GO:0044706	multi-multicellular organism process	12/417	226/18866	0.00461316	0.0275993	0.0199744	MMP9/ITGA5/RGS2/HAVCR2/SERPINE2/GJB2/TGFB3/COL16A1/MMP7/MMP2/CRH/IGFBP5	12
BP	GO:0060325	face morphogenesis	4/417	31/18866	0.00461607	0.0275993	0.0199744	COL1A1/TGFB3/RRAS/MMP2	4
BP	GO:0061037	negative regulation of cartilage development	4/417	31/18866	0.00461607	0.0275993	0.0199744	EFEMP1/ADAMTS12/GREM1/CTSK	4
BP	GO:0071549	cellular response to dexamethasone stimulus	4/417	31/18866	0.00461607	0.0275993	0.0199744	GJB2/ICAM1/FBXO32/CRH	4
BP	GO:1902624	positive regulation of neutrophil migration	4/417	31/18866	0.00461607	0.0275993	0.0199744	C3AR1/C5AR1/CD74/CCL21	4
BP	GO:1903792	negative regulation of anion transport	4/417	31/18866	0.00461607	0.0275993	0.0199744	THBS1/RGS2/RGS4/SFRP4	4
BP	GO:0033559	unsaturated fatty acid metabolic process	8/417	118/18866	0.00471006	0.0281218	0.0203526	DEGS1/ALOX5AP/AVP/PTGS1/CD74/CYP1B1/AKR1C2/AKR1C3	8
BP	GO:0016064	immunoglobulin mediated immune response	12/417	227/18866	0.00477646	0.0284784	0.0206107	C1R/C1QC/FCER1G/C1S/C1QB/C1QA/HLA-DQB1/SERPING1/FGL2/PTPRC/CD74/C3	12
BP	GO:0042531	positive regulation of tyrosine phosphorylation of STAT protein	6/417	71/18866	0.00480511	0.0286092	0.0207053	FGFR3/CSF1R/CCL5/SOCS3/PTK6/IL6	6
BP	GO:0002830	positive regulation of type 2 immune response	3/417	16/18866	0.00484624	0.0286143	0.020709	CD86/CD74/IL6	3
BP	GO:0010820	positive regulation of T cell chemotaxis	3/417	16/18866	0.00484624	0.0286143	0.020709	CCL5/CXCL13/CCL21	3
BP	GO:0010934	macrophage cytokine production	3/417	16/18866	0.00484624	0.0286143	0.020709	TGFB3/GAS6/CD74	3
BP	GO:0034374	low-density lipoprotein particle remodeling	3/417	16/18866	0.00484624	0.0286143	0.020709	APOE/PLA2G7/PLA2G2A	3
BP	GO:0042532	negative regulation of tyrosine phosphorylation of STAT protein	3/417	16/18866	0.00484624	0.0286143	0.020709	CAV1/SH2B3/SOCS3	3
BP	GO:0050655	dermatan sulfate proteoglycan metabolic process	3/417	16/18866	0.00484624	0.0286143	0.020709	VCAN/DCN/BGN	3
BP	GO:0071322	cellular response to carbohydrate stimulus	9/417	145/18866	0.00499883	0.0294744	0.0213315	SLC39A14/LGALS1/GPR68/ICAM1/CLEC7A/COLEC12/GAS6/CRH/GJB6	9
BP	GO:0051668	localization within membrane	7/417	95/18866	0.00511145	0.0300968	0.021782	FLNA/ITGB2/APOE/GSN/DOCK2/PTPRC/CD2	7
BP	GO:0061035	regulation of cartilage development	6/417	72/18866	0.00514658	0.0302202	0.0218713	EFEMP1/ADAMTS12/GREM1/MAF/LOXL2/CTSK	6
BP	GO:0061515	myeloid cell development	6/417	72/18866	0.00514658	0.0302202	0.0218713	TYROBP/GPR68/FAM20C/FBN1/SH2B3/EVI2B	6
BP	GO:0035456	response to interferon-beta	4/417	32/18866	0.00518494	0.0304036	0.022004	IFITM3/MNDA/IFITM1/IFITM2	4
BP	GO:0042542	response to hydrogen peroxide	9/417	146/18866	0.00522635	0.0305657	0.0221213	SPHK1/SIRPA/AXL/COL1A1/PDGFRB/CRYAB/TNFAIP3/CYP1B1/IL6	9
BP	GO:0006937	regulation of muscle contraction	10/417	173/18866	0.00522692	0.0305657	0.0221213	FLNA/SPHK1/CAV1/ANXA6/DSP/F2R/TPM1/RGS2/NMU/BIN1	10
BP	GO:0021545	cranial nerve development	5/417	51/18866	0.00525102	0.0306645	0.0221929	NRP2/MAFB/SLITRK6/ERBB3/ATP8B1	5
BP	GO:0019724	B cell mediated immunity	12/417	230/18866	0.00529422	0.0308323	0.0223143	C1R/C1QC/FCER1G/C1S/C1QB/C1QA/HLA-DQB1/SERPING1/FGL2/PTPRC/CD74/C3	12
BP	GO:0051495	positive regulation of cytoskeleton organization	12/417	230/18866	0.00529422	0.0308323	0.0223143	FLNA/HCK/TPM1/CFL2/GSN/BIN1/ICAM1/PLEK/TGFB3/ID1/CCL21/CCL11	12
BP	GO:1901214	regulation of neuron death	15/417	321/18866	0.00542201	0.0315334	0.0228217	TYROBP/C1QA/F2R/ITGB2/AXL/C5AR1/FOXQ1/APOE/TGFB3/CCL5/ITGAM/ERBB3/CCL2/GPNMB/NUPR1	15
BP	GO:0051384	response to glucocorticoid	9/417	147/18866	0.00546182	0.0317217	0.022958	AIF1/UGT1A1/SPARC/GJB2/ICAM1/KLF9/FBXO32/IL6/CRH	9
BP	GO:0003208	cardiac ventricle morphogenesis	6/417	73/18866	0.0055055	0.0318885	0.0230787	HAND2/HEG1/SFRP2/DSP/TPM1/COL11A1	6
BP	GO:0010517	regulation of phospholipase activity	6/417	73/18866	0.0055055	0.0318885	0.0230787	CD86/C5AR1/RGS2/FGFR3/CCL5/PDGFRB	6
BP	GO:0002704	negative regulation of leukocyte mediated immunity	5/417	52/18866	0.00570648	0.0325272	0.0235409	IL7R/HAVCR2/CD300A/CD84/PTPRC	5
BP	GO:0010883	regulation of lipid storage	5/417	52/18866	0.00570648	0.0325272	0.0235409	PPARG/MSR1/IL6/CES1/C3	5
BP	GO:0030514	negative regulation of BMP signaling pathway	5/417	52/18866	0.00570648	0.0325272	0.0235409	HTRA3/SFRP2/FBN1/GREM1/HTRA1	5
BP	GO:0032330	regulation of chondrocyte differentiation	5/417	52/18866	0.00570648	0.0325272	0.0235409	EFEMP1/ADAMTS12/GREM1/MAF/LOXL2	5
BP	GO:0048260	positive regulation of receptor-mediated endocytosis	5/417	52/18866	0.00570648	0.0325272	0.0235409	GREM1/SERPINE1/CCL21/SFRP4/C3	5
BP	GO:0042100	B cell proliferation	7/417	97/18866	0.00572453	0.0325272	0.0235409	TYROBP/MNDA/IL7R/CD300A/TNFSF13B/PTPRC/CD74	7
BP	GO:1990823	response to leukemia inhibitory factor	7/417	97/18866	0.00572453	0.0325272	0.0235409	NRP2/GFPT2/ICAM1/SOCS3/INA/LAPTM5/MSC	7
BP	GO:1990830	cellular response to leukemia inhibitory factor	7/417	97/18866	0.00572453	0.0325272	0.0235409	NRP2/GFPT2/ICAM1/SOCS3/INA/LAPTM5/MSC	7
BP	GO:0006690	icosanoid metabolic process	8/417	122/18866	0.00574792	0.0325272	0.0235409	ALOX5AP/AVP/GGT6/PTGS1/CD74/CYP1B1/AKR1C2/AKR1C3	8
BP	GO:0002643	regulation of tolerance induction	3/417	17/18866	0.00578923	0.0325272	0.0235409	HAVCR2/LILRB2/IL2RA	3
BP	GO:0010715	regulation of extracellular matrix disassembly	3/417	17/18866	0.00578923	0.0325272	0.0235409	FAP/PDPN/IL6	3
BP	GO:0010819	regulation of T cell chemotaxis	3/417	17/18866	0.00578923	0.0325272	0.0235409	CCL5/CXCL13/CCL21	3
BP	GO:0030889	negative regulation of B cell proliferation	3/417	17/18866	0.00578923	0.0325272	0.0235409	TYROBP/MNDA/CD300A	3
BP	GO:0032966	negative regulation of collagen biosynthetic process	3/417	17/18866	0.00578923	0.0325272	0.0235409	PPARG/EMILIN1/IL6	3
BP	GO:0033631	cell-cell adhesion mediated by integrin	3/417	17/18866	0.00578923	0.0325272	0.0235409	ITGA5/CCL5/CXCL13	3
BP	GO:0042249	establishment of planar polarity of embryonic epithelium	3/417	17/18866	0.00578923	0.0325272	0.0235409	CTHRC1/SFRP2/GRHL3	3
BP	GO:0044764	multi-organism cellular process	3/417	17/18866	0.00578923	0.0325272	0.0235409	CAV1/SIGLEC1/GAS6	3
BP	GO:0046851	negative regulation of bone remodeling	3/417	17/18866	0.00578923	0.0325272	0.0235409	GREM1/TNFAIP3/IL6	3
BP	GO:0070206	protein trimerization	3/417	17/18866	0.00578923	0.0325272	0.0235409	COL1A2/ALOX5AP/CD74	3
BP	GO:0070293	renal absorption	3/417	17/18866	0.00578923	0.0325272	0.0235409	GSN/GAS6/AKR1C3	3
BP	GO:1902931	negative regulation of alcohol biosynthetic process	3/417	17/18866	0.00578923	0.0325272	0.0235409	APOE/PLEK/DKK3	3
BP	GO:0033028	myeloid cell apoptotic process	4/417	33/18866	0.00579889	0.0325272	0.0235409	FCER1G/CCL5/PIK3CD/IL6	4
BP	GO:0044319	wound healing, spreading of cells	4/417	33/18866	0.00579889	0.0325272	0.0235409	FLNA/ITGA5/COL5A1/PDPN	4
BP	GO:0090505	epiboly involved in wound healing	4/417	33/18866	0.00579889	0.0325272	0.0235409	FLNA/ITGA5/COL5A1/PDPN	4
BP	GO:0009743	response to carbohydrate	12/417	233/18866	0.00585573	0.0328028	0.0237404	SLC39A14/LGALS1/GPR68/COL6A2/THBS1/SPARC/ICAM1/CLEC7A/COLEC12/GAS6/CRH/GJB6	12
BP	GO:0034121	regulation of toll-like receptor signaling pathway	6/417	74/18866	0.0058824	0.032909	0.0238172	CD14/CAV1/LY96/TLR1/CD300A/TNFAIP3	6
BP	GO:1903364	positive regulation of cellular protein catabolic process	9/417	149/18866	0.0059573	0.0332844	0.0240889	MSN/CAV1/RNF128/BAG2/TREM2/APOE/TNFAIP3/CEBPA/NUPR1	9
BP	GO:0048010	vascular endothelial growth factor receptor signaling pathway	7/417	98/18866	0.00605093	0.0337633	0.0244355	NRP2/NCF2/SULF1/CYBB/AXL/ITGA5/EMILIN1	7
BP	GO:0045668	negative regulation of osteoblast differentiation	5/417	53/18866	0.00618909	0.034489	0.0249608	HAND2/TWIST1/GREM1/ID1/IGFBP5	5
BP	GO:0071695	anatomical structure maturation	12/417	235/18866	0.0062556	0.0348141	0.025196	C1QA/FAM20C/PPARG/AXL/GREM1/FGFR3/FOXA1/CLEC7A/MMP2/CEBPA/CCL21/C3	12
BP	GO:0001910	regulation of leukocyte mediated cytotoxicity	6/417	75/18866	0.00627776	0.0348919	0.0252523	TYROBP/IL7R/HAVCR2/ICAM1/ITGAM/PTPRC	6
BP	GO:0051090	regulation of DNA-binding transcription factor activity	19/417	455/18866	0.00630652	0.0350061	0.025335	FLNA/HAND2/SPHK1/CAV1/PPARG/HCK/ITGB2/TWIST1/HAVCR2/GREM1/FOXA1/ICAM1/ID1/GAS6/TNFAIP3/CYP1B1/IL6/NUPR1/SFRP4	19
BP	GO:0006721	terpenoid metabolic process	8/417	124/18866	0.00632799	0.0350796	0.0253882	RBP1/UGT1A1/APOE/GPC6/ALDH1A1/CYP1B1/CRH/AKR1C3	8
BP	GO:0007044	cell-substrate junction assembly	7/417	99/18866	0.00639103	0.0353372	0.0255746	ACTN1/FN1/THBS1/ITGA5/GREM1/COL16A1/KRT5	7
BP	GO:0050830	defense response to Gram-positive bacterium	7/417	99/18866	0.00639103	0.0353372	0.0255746	RNASE6/C5AR1/HAVCR2/LYZ/C10orf99/IL6/PLA2G2A	7
BP	GO:0010922	positive regulation of phosphatase activity	4/417	34/18866	0.00645943	0.0353486	0.0255829	PLEK/CD300A/PDGFRB/PTPRC	4
BP	GO:0030851	granulocyte differentiation	4/417	34/18866	0.00645943	0.0353486	0.0255829	C1QC/EVI2B/SPI1/CEBPA	4
BP	GO:0032814	regulation of natural killer cell activation	4/417	34/18866	0.00645943	0.0353486	0.0255829	TYROBP/AXL/HAVCR2/GAS6	4
BP	GO:0045907	positive regulation of vasoconstriction	4/417	34/18866	0.00645943	0.0353486	0.0255829	CAV1/AVP/F2R/ICAM1	4
BP	GO:0070102	interleukin-6-mediated signaling pathway	4/417	34/18866	0.00645943	0.0353486	0.0255829	SOCS3/SPI1/CEBPA/IL6	4
BP	GO:0090504	epiboly	4/417	34/18866	0.00645943	0.0353486	0.0255829	FLNA/ITGA5/COL5A1/PDPN	4
BP	GO:0098901	regulation of cardiac muscle cell action potential	4/417	34/18866	0.00645943	0.0353486	0.0255829	FLNA/CAV1/DSP/BIN1	4
BP	GO:2000352	negative regulation of endothelial cell apoptotic process	4/417	34/18866	0.00645943	0.0353486	0.0255829	ICAM1/SERPINE1/GAS6/TNFAIP3	4
BP	GO:0060415	muscle tissue morphogenesis	6/417	76/18866	0.0066921	0.0365749	0.0264704	COL3A1/HEG1/DSP/TPM1/COL11A1/MYLK	6
BP	GO:0070301	cellular response to hydrogen peroxide	7/417	100/18866	0.00674515	0.0368176	0.026646	SPHK1/SIRPA/AXL/PDGFRB/TNFAIP3/CYP1B1/IL6	7
BP	GO:0007605	sensory perception of sound	9/417	152/18866	0.00676466	0.0368769	0.026689	OTOF/LRIG1/COL11A1/COL1A1/GJB2/ICAM1/SLITRK6/ATP8B1/GJB6	9
BP	GO:0010713	negative regulation of collagen metabolic process	3/417	18/18866	0.00683449	0.0369739	0.0267591	PPARG/EMILIN1/IL6	3
BP	GO:0010885	regulation of cholesterol storage	3/417	18/18866	0.00683449	0.0369739	0.0267591	PPARG/MSR1/CES1	3
BP	GO:0043031	negative regulation of macrophage activation	3/417	18/18866	0.00683449	0.0369739	0.0267591	VSIG4/PTPRC/CST7	3
BP	GO:0061298	retina vasculature development in camera-type eye	3/417	18/18866	0.00683449	0.0369739	0.0267591	CLIC4/PDGFRB/CYP1B1	3
BP	GO:0150078	positive regulation of neuroinflammatory response	3/417	18/18866	0.00683449	0.0369739	0.0267591	TREM2/IL6/NUPR1	3
BP	GO:1990000	amyloid fibril formation	3/417	18/18866	0.00683449	0.0369739	0.0267591	APOE/GSN/CRYAB	3
BP	GO:0030048	actin filament-based movement	9/417	153/18866	0.00705162	0.0381002	0.0275743	FLNA/VIM/CAV1/DSP/TPM1/PDPN/BIN1/CACNA2D1/DES	9
BP	GO:0008361	regulation of cell size	10/417	181/18866	0.00712612	0.038454	0.0278303	MSN/FN1/PRR16/IL7R/DPYSL2/SEMA6A/APOE/PLEK/L1CAM/CXCL12	10
BP	GO:0002931	response to ischemia	5/417	55/18866	0.00723901	0.0390138	0.0282355	CAV1/TREM2/CSF1R/GJB2/UCHL1	5
BP	GO:0150115	cell-substrate junction organization	7/417	102/18866	0.00749686	0.0403524	0.0292043	ACTN1/FN1/THBS1/ITGA5/GREM1/COL16A1/KRT5	7
BP	GO:0034763	negative regulation of transmembrane transport	8/417	128/18866	0.00762016	0.0409644	0.0296472	CAV1/MMP9/THBS1/TWIST1/RGS2/BIN1/RGS4/RRAD	8
BP	GO:0002455	humoral immune response mediated by circulating immunoglobulin	9/417	155/18866	0.00765343	0.0410539	0.029712	C1R/C1QC/C1S/C1QB/C1QA/HLA-DQB1/SERPING1/PTPRC/C3	9
BP	GO:0043433	negative regulation of DNA-binding transcription factor activity	10/417	183/18866	0.00767534	0.0410539	0.029712	FLNA/HAND2/TWIST1/HAVCR2/ID1/GAS6/TNFAIP3/CYP1B1/NUPR1/SFRP4	10
BP	GO:0055001	muscle cell development	10/417	183/18866	0.00767534	0.0410539	0.029712	LOX/TPM1/RGS2/CFL2/BIN1/UCHL1/RGS4/PDGFRB/FLNC/COMP	10
BP	GO:2001235	positive regulation of apoptotic signaling pathway	10/417	183/18866	0.00767534	0.0410539	0.029712	CAV1/INHBA/SRPX/MMP9/THBS1/GSN/G0S2/PTPRC/GZMB/NUPR1	10
BP	GO:0031295	T cell costimulation	5/417	56/18866	0.00780792	0.0415545	0.0300743	CAV1/LGALS1/CD86/TNFSF13B/CCL21	5
BP	GO:0044273	sulfur compound catabolic process	5/417	56/18866	0.00780792	0.0415545	0.0300743	LUM/VCAN/DCN/FMOD/BGN	5
BP	GO:0086002	cardiac muscle cell action potential involved in contraction	5/417	56/18866	0.00780792	0.0415545	0.0300743	FLNA/CAV1/DSP/BIN1/CACNA2D1	5
BP	GO:1904645	response to amyloid-beta	5/417	56/18866	0.00780792	0.0415545	0.0300743	MMP9/TREM2/CACNA2D1/ICAM1/MMP2	5
BP	GO:0002755	MyD88-dependent toll-like receptor signaling pathway	4/417	36/18866	0.00792601	0.0419792	0.0303816	CD14/LY96/TLR1/CD300A	4
BP	GO:0043368	positive T cell selection	4/417	36/18866	0.00792601	0.0419792	0.0303816	DOCK2/PTPRC/CD74/IL6	4
BP	GO:0060323	head morphogenesis	4/417	36/18866	0.00792601	0.0419792	0.0303816	COL1A1/TGFB3/RRAS/MMP2	4
BP	GO:0046394	carboxylic acid biosynthetic process	16/417	367/18866	0.0079271	0.0419792	0.0303816	DEGS1/ALOX5AP/AVP/BHMT/BCAT1/GGT6/RBP1/VCAN/PTGS1/OAT/DCN/CD74/BGN/HAS3/CES1/AKR1C3	16
BP	GO:0090090	negative regulation of canonical Wnt signaling pathway	10/417	184/18866	0.00796191	0.0420225	0.030413	CTHRC1/CAV1/SFRP2/ROR2/GREM1/APOE/DKK3/IGFBP6/BICC1/SFRP4	10
BP	GO:0010544	negative regulation of platelet activation	3/417	19/18866	0.00798457	0.0420225	0.030413	SH2B3/SERPINE2/APOE	3
BP	GO:0060973	cell migration involved in heart development	3/417	19/18866	0.00798457	0.0420225	0.030413	HAND2/TWIST1/PDGFRB	3
BP	GO:0071800	podosome assembly	3/417	19/18866	0.00798457	0.0420225	0.030413	MSN/HCK/GSN	3
BP	GO:0098911	regulation of ventricular cardiac muscle cell action potential	3/417	19/18866	0.00798457	0.0420225	0.030413	CAV1/DSP/BIN1	3
BP	GO:0016053	organic acid biosynthetic process	16/417	368/18866	0.00812506	0.0427092	0.0309099	DEGS1/ALOX5AP/AVP/BHMT/BCAT1/GGT6/RBP1/VCAN/PTGS1/OAT/DCN/CD74/BGN/HAS3/CES1/AKR1C3	16
BP	GO:0043523	regulation of neuron apoptotic process	11/417	214/18866	0.00826236	0.0433267	0.0313569	TYROBP/F2R/AXL/C5AR1/FOXQ1/APOE/TGFB3/ITGAM/ERBB3/CCL2/NUPR1	11
BP	GO:0034329	cell junction assembly	18/417	434/18866	0.00826288	0.0433267	0.0313569	ACTN1/FLNA/FN1/CAV1/HEG1/THBS1/ITGA5/GREM1/GJB2/CDH11/POF1B/COL16A1/KRT5/SLITRK6/GPC6/THBS2/FLNC/GJB6	18
BP	GO:0002027	regulation of heart rate	7/417	104/18866	0.00830878	0.0435139	0.0314924	CAV1/DSP/TPM1/NMU/BIN1/CACNA2D1/RGS4	7
BP	GO:0098900	regulation of action potential	5/417	57/18866	0.00840716	0.0439751	0.0318262	FLNA/CAV1/DSP/BIN1/CACNA2D1	5
BP	GO:0030216	keratinocyte differentiation	14/417	306/18866	0.00845852	0.0441896	0.0319813	PALLD/CLIC4/DSG3/DSP/KRT33A/SERPINB13/SPRR1B/KRT16/DSC3/KRT5/EVPL/CTSK/AKR1C3/KRT13	14
BP	GO:0014032	neural crest cell development	6/417	80/18866	0.00854921	0.0446087	0.0322847	FN1/HAND2/NRP2/ANXA6/TWIST1/SEMA6A	6
BP	GO:0048048	embryonic eye morphogenesis	4/417	37/18866	0.00873479	0.0453725	0.0328375	EFEMP1/FBN1/TWIST1/MFAP5	4
BP	GO:0090218	positive regulation of lipid kinase activity	4/417	37/18866	0.00873479	0.0453725	0.0328375	FGFR3/PDGFRB/EEF1A2/CCL21	4
BP	GO:0090322	regulation of superoxide metabolic process	4/417	37/18866	0.00873479	0.0453725	0.0328375	TYROBP/ITGB2/ITGAM/CLEC7A	4
BP	GO:0044070	regulation of anion transport	7/417	105/18866	0.00873818	0.0453725	0.0328375	AVP/THBS1/RGS2/APOE/RGS4/CES1/SFRP4	7
BP	GO:0071692	protein localization to extracellular region	19/417	470/18866	0.00876738	0.0454688	0.0329071	CD14/SRGN/GPR68/F2R/FBN1/TREM2/LTBP2/APOE/LCP2/NMU/TLR1/PLEK/TGFB3/CCL5/TNFSF13B/RCN3/IL6/CRH/COMP	19
BP	GO:0031294	lymphocyte costimulation	5/417	58/18866	0.00903752	0.046756	0.0338388	CAV1/LGALS1/CD86/TNFSF13B/CCL21	5
BP	GO:0035306	positive regulation of dephosphorylation	5/417	58/18866	0.00903752	0.046756	0.0338388	LILRB2/PLEK/CD300A/PDGFRB/PTPRC	5
BP	GO:0014812	muscle cell migration	7/417	106/18866	0.00918364	0.0473527	0.0342706	POSTN/AIF1/TPM1/CCL5/PDGFRB/SERPINE1/IGFBP5	7
BP	GO:0001911	negative regulation of leukocyte mediated cytotoxicity	3/417	20/18866	0.00924172	0.0473527	0.0342706	IL7R/HAVCR2/PTPRC	3
BP	GO:0002689	negative regulation of leukocyte chemotaxis	3/417	20/18866	0.00924172	0.0473527	0.0342706	SLAMF8/GREM1/CCL2	3
BP	GO:0010875	positive regulation of cholesterol efflux	3/417	20/18866	0.00924172	0.0473527	0.0342706	CAV1/APOE/CES1	3
BP	GO:0010878	cholesterol storage	3/417	20/18866	0.00924172	0.0473527	0.0342706	PPARG/MSR1/CES1	3
BP	GO:0032816	positive regulation of natural killer cell activation	3/417	20/18866	0.00924172	0.0473527	0.0342706	TYROBP/AXL/GAS6	3
BP	GO:1901741	positive regulation of myoblast fusion	3/417	20/18866	0.00924172	0.0473527	0.0342706	CD53/CXCL9/EHD2	3
BP	GO:1902644	tertiary alcohol metabolic process	3/417	20/18866	0.00924172	0.0473527	0.0342706	DKK3/AKR1C2/AKR1C3	3
BP	GO:0010565	regulation of cellular ketone metabolic process	10/417	189/18866	0.00952034	0.0487218	0.0352614	CAV1/AVP/PPARG/BHMT/SLC7A7/TWIST1/DKK3/CD74/CES1/AKR1C3	10
BP	GO:0014912	negative regulation of smooth muscle cell migration	4/417	38/18866	0.00959563	0.0488724	0.0353704	AIF1/TPM1/SERPINE1/IGFBP5	4
BP	GO:0032689	negative regulation of interferon-gamma production	4/417	38/18866	0.00959563	0.0488724	0.0353704	INHBA/AXL/HAVCR2/GAS6	4
BP	GO:0032733	positive regulation of interleukin-10 production	4/417	38/18866	0.00959563	0.0488724	0.0353704	FCER1G/TREM2/CLEC7A/IL6	4
BP	GO:0045923	positive regulation of fatty acid metabolic process	4/417	38/18866	0.00959563	0.0488724	0.0353704	AVP/PPARG/TWIST1/CD74	4
BP	GO:0030111	regulation of Wnt signaling pathway	16/417	375/18866	0.00962414	0.0489591	0.0354332	CTHRC1/SULF2/CAV1/SULF1/SFRP2/ROR2/GREM1/APOE/COL1A1/TCF7L1/DKK3/APCDD1L/IGFBP6/BICC1/TNFAIP3/SFRP4	16
BP	GO:1903426	regulation of reactive oxygen species biosynthetic process	7/417	107/18866	0.00964551	0.0490093	0.0354695	CAV1/SIRPA/ITGB2/AIF1/ICAM1/CLEC7A/PTX3	7
BP	GO:0030178	negative regulation of Wnt signaling pathway	11/417	219/18866	0.00972913	0.0493753	0.0357344	CTHRC1/CAV1/SFRP2/ROR2/GREM1/APOE/DKK3/APCDD1L/IGFBP6/BICC1/SFRP4	11
BP	GO:0008064	regulation of actin polymerization or depolymerization	10/417	190/18866	0.00985819	0.0499115	0.0361225	HCK/CFL2/MYADM/GSN/BIN1/ICAM1/PLEK/CXCL12/CCL21/CCL11	10
BP	GO:0051048	negative regulation of secretion	10/417	190/18866	0.00985819	0.0499115	0.0361225	INHBA/SRGN/F2R/APOE/NMU/CD300A/CD84/ERBB3/CD74/CRH	10
BP	GO:0034754	cellular hormone metabolic process	8/417	134/18866	0.0099181	0.0501552	0.0362989	DHRS2/RBP1/UGT1A1/DKK3/ALDH1A1/CYP1B1/AKR1C2/AKR1C3	8
BP	GO:0001523	retinoid metabolic process	7/417	108/18866	0.0101241	0.0510759	0.0369652	RBP1/UGT1A1/APOE/GPC6/ALDH1A1/CYP1B1/AKR1C3	7
BP	GO:0001909	leukocyte mediated cytotoxicity	7/417	108/18866	0.0101241	0.0510759	0.0369652	TYROBP/IL7R/HAVCR2/ICAM1/ITGAM/PTPRC/GZMB	7
BP	GO:0048644	muscle organ morphogenesis	6/417	83/18866	0.0101656	0.0512246	0.0370728	COL3A1/HEG1/DSP/TPM1/COL11A1/MYLK	6
BP	GO:0030832	regulation of actin filament length	10/417	191/18866	0.0102051	0.0513629	0.0371729	HCK/CFL2/MYADM/GSN/BIN1/ICAM1/PLEK/CXCL12/CCL21/CCL11	10
BP	GO:0008154	actin polymerization or depolymerization	11/417	221/18866	0.010369	0.0519484	0.0375967	HCK/AIF1/CFL2/MYADM/GSN/BIN1/ICAM1/PLEK/CXCL12/CCL21/CCL11	11
BP	GO:0071241	cellular response to inorganic substance	11/417	221/18866	0.010369	0.0519484	0.0375967	MT2A/CLIC4/ALOX5AP/CYBB/MMP9/MT1G/GSN/MT1E/MT1M/CEBPA/AKR1C3	11
BP	GO:0032653	regulation of interleukin-10 production	5/417	60/18866	0.0103946	0.0519484	0.0375967	FCER1G/TYROBP/TREM2/CLEC7A/IL6	5
BP	GO:0032732	positive regulation of interleukin-1 production	5/417	60/18866	0.0103946	0.0519484	0.0375967	TYROBP/MNDA/HAVCR2/CLEC7A/IL6	5
BP	GO:0061098	positive regulation of protein tyrosine kinase activity	5/417	60/18866	0.0103946	0.0519484	0.0375967	GREM1/CSF1R/CCL5/ERBB3/GAS6	5
BP	GO:1903428	positive regulation of reactive oxygen species biosynthetic process	5/417	60/18866	0.0103946	0.0519484	0.0375967	ITGB2/AIF1/ICAM1/CLEC7A/PTX3	5
BP	GO:0086091	regulation of heart rate by cardiac conduction	4/417	39/18866	0.0105098	0.0524592	0.0379663	CAV1/DSP/BIN1/CACNA2D1	4
BP	GO:0030502	negative regulation of bone mineralization	3/417	21/18866	0.0106079	0.0524592	0.0379663	SRGN/GREM1/CCR1	3
BP	GO:0030728	ovulation	3/417	21/18866	0.0106079	0.0524592	0.0379663	INHBA/TNFAIP6/RGS2	3
BP	GO:0032516	positive regulation of phosphoprotein phosphatase activity	3/417	21/18866	0.0106079	0.0524592	0.0379663	CD300A/PDGFRB/PTPRC	3
BP	GO:0072574	hepatocyte proliferation	3/417	21/18866	0.0106079	0.0524592	0.0379663	SULF2/TNFAIP3/IL6	3
BP	GO:0072575	epithelial cell proliferation involved in liver morphogenesis	3/417	21/18866	0.0106079	0.0524592	0.0379663	SULF2/TNFAIP3/IL6	3
BP	GO:0090330	regulation of platelet aggregation	3/417	21/18866	0.0106079	0.0524592	0.0379663	PDPN/SH2B3/SERPINE2	3
BP	GO:1902548	negative regulation of cellular response to vascular endothelial growth factor stimulus	3/417	21/18866	0.0106079	0.0524592	0.0379663	ADAMTS12/SEMA6A/DCN	3
BP	GO:1903055	positive regulation of extracellular matrix organization	3/417	21/18866	0.0106079	0.0524592	0.0379663	PDPN/EMILIN1/IL6	3
BP	GO:0018958	phenol-containing compound metabolic process	7/417	109/18866	0.0106198	0.0524592	0.0379663	HAND2/ITGB2/CTSK/ITGAM/DIO2/MAOA/DUOX2	7
BP	GO:0014031	mesenchymal cell development	6/417	84/18866	0.0107496	0.0530387	0.0383857	FN1/HAND2/NRP2/ANXA6/TWIST1/SEMA6A	6
BP	GO:2001233	regulation of apoptotic signaling pathway	17/417	413/18866	0.0108262	0.0533551	0.0386147	CAV1/INHBA/AVP/SRPX/SFRP2/MMP9/THBS1/GSN/ICAM1/G0S2/PTPRC/SERPINE1/GZMB/CD74/TNFAIP3/CXCL12/NUPR1	17
BP	GO:0031668	cellular response to extracellular stimulus	12/417	253/18866	0.0109071	0.0536916	0.0388583	TNC/POSTN/SFRP2/PPARG/AXL/AIF1/COL1A1/ICAM1/NUAK1/PTPRC/GAS6/AKR1C3	12
BP	GO:0002429	immune response-activating cell surface receptor signaling pathway	19/417	481/18866	0.0110235	0.0541398	0.0391826	FCGR2A/FCER1G/C3AR1/HCK/MNDA/C5AR1/LCP2/HLA-DQB1/HLA-DRA/HLA-DQA1/HLA-DPA1/CD300A/PIK3CD/CLEC4A/FPR1/HLA-DPB1/PTPRC/CD209/LILRB4	19
BP	GO:0002757	immune response-activating signal transduction	19/417	481/18866	0.0110235	0.0541398	0.0391826	FCGR2A/FCER1G/C3AR1/HCK/MNDA/C5AR1/LCP2/HLA-DQB1/HLA-DRA/HLA-DQA1/HLA-DPA1/CD300A/PIK3CD/CLEC4A/FPR1/HLA-DPB1/PTPRC/CD209/LILRB4	19
BP	GO:0045071	negative regulation of viral genome replication	5/417	61/18866	0.0111227	0.0544387	0.0393989	IFITM3/IFITM1/IFITM2/CCL8/CCL5	5
BP	GO:0045576	mast cell activation	5/417	61/18866	0.0111227	0.0544387	0.0393989	FCER1G/LCP2/CD300A/CD84/PIK3CD	5
BP	GO:1902041	regulation of extrinsic apoptotic signaling pathway via death domain receptors	5/417	61/18866	0.0111227	0.0544387	0.0393989	SFRP2/THBS1/ICAM1/SERPINE1/TNFAIP3	5
BP	GO:2000027	regulation of animal organ morphogenesis	12/417	254/18866	0.0112277	0.0548894	0.0397252	CTHRC1/SULF2/HAND2/SULF1/SFRP2/ROR2/TWIST1/GREM1/GPC6/ASPN/TNFAIP3/GRHL3	12
BP	GO:1904062	regulation of cation transmembrane transport	15/417	349/18866	0.0112427	0.0549	0.0397328	FLNA/CAV1/STOM/F2R/MMP9/TWIST1/RGS2/CXCL9/TREM2/BIN1/CACNA2D1/RGS4/RRAD/CCL2/CRH	15
BP	GO:0043154	negative regulation of cysteine-type endopeptidase activity involved in apoptotic process	6/417	85/18866	0.0113569	0.0553942	0.0400905	AVP/SFRP2/MMP9/THBS1/CRYAB/GAS6	6
BP	GO:0008207	C21-steroid hormone metabolic process	4/417	40/18866	0.0114783	0.0558586	0.0404266	DHRS2/DKK3/AKR1C2/AKR1C3	4
BP	GO:0071526	semaphorin-plexin signaling pathway	4/417	40/18866	0.0114783	0.0558586	0.0404266	FLNA/HAND2/NRP2/SEMA6A	4
BP	GO:0002260	lymphocyte homeostasis	5/417	62/18866	0.0118849	0.0576396	0.0417155	DOCK11/IL2RA/TNFSF13B/CD74/TNFAIP3	5
BP	GO:0010518	positive regulation of phospholipase activity	5/417	62/18866	0.0118849	0.0576396	0.0417155	CD86/C5AR1/FGFR3/CCL5/PDGFRB	5
BP	GO:0032233	positive regulation of actin filament bundle assembly	5/417	62/18866	0.0118849	0.0576396	0.0417155	FLNA/TPM1/PLEK/TGFB3/ID1	5
BP	GO:0050769	positive regulation of neurogenesis	19/417	485/18866	0.0119505	0.0578921	0.0418983	FLNA/FN1/TIMP2/ROR2/PPARG/MMD/RGS2/SERPINE2/TREM2/SEMA6A/APOE/BIN1/FOXA1/CNTN1/DPYSL3/L1CAM/PTK6/CXCL12/IL6	19
BP	GO:0050728	negative regulation of inflammatory response	10/417	196/18866	0.012081	0.0579493	0.0419397	TNFAIP6/SIRPA/SLAMF8/PPARG/APOE/SOCS3/IL2RA/PTPRC/CST7/TNFAIP3	10
BP	GO:0002313	mature B cell differentiation involved in immune response	3/417	22/18866	0.0120847	0.0579493	0.0419397	LGALS1/DOCK11/IL6	3
BP	GO:0006925	inflammatory cell apoptotic process	3/417	22/18866	0.0120847	0.0579493	0.0419397	CCL5/PIK3CD/IL6	3
BP	GO:0007398	ectoderm development	3/417	22/18866	0.0120847	0.0579493	0.0419397	STX2/ITGAM/GRHL3	3
BP	GO:0010888	negative regulation of lipid storage	3/417	22/18866	0.0120847	0.0579493	0.0419397	PPARG/IL6/CES1	3
BP	GO:0034104	negative regulation of tissue remodeling	3/417	22/18866	0.0120847	0.0579493	0.0419397	GREM1/TNFAIP3/IL6	3
BP	GO:0045061	thymic T cell selection	3/417	22/18866	0.0120847	0.0579493	0.0419397	DOCK2/PTPRC/CD74	3
BP	GO:0072576	liver morphogenesis	3/417	22/18866	0.0120847	0.0579493	0.0419397	SULF2/TNFAIP3/IL6	3
BP	GO:1901739	regulation of myoblast fusion	3/417	22/18866	0.0120847	0.0579493	0.0419397	CD53/CXCL9/EHD2	3
BP	GO:0006040	amino sugar metabolic process	4/417	41/18866	0.0125025	0.0597511	0.0432437	GFPT2/CHI3L1/FN3K/ST6GAL1	4
BP	GO:0071548	response to dexamethasone	4/417	41/18866	0.0125025	0.0597511	0.0432437	GJB2/ICAM1/FBXO32/CRH	4
BP	GO:1902042	negative regulation of extrinsic apoptotic signaling pathway via death domain receptors	4/417	41/18866	0.0125025	0.0597511	0.0432437	SFRP2/ICAM1/SERPINE1/TNFAIP3	4
BP	GO:0001558	regulation of cell growth	17/417	420/18866	0.0126127	0.0602103	0.043576	FN1/SPHK1/INHBA/AVP/SFRP2/PPARG/RGS2/DPYSL2/SERPINE2/SEMA6A/GREM1/APOE/RGS4/CRYAB/L1CAM/CXCL12/IGFBP5	17
BP	GO:1904705	regulation of vascular associated smooth muscle cell proliferation	6/417	87/18866	0.0126436	0.0602229	0.0435852	PPARG/MMP9/TPM1/TGFB3/MMP2/IGFBP5	6
BP	GO:1990874	vascular associated smooth muscle cell proliferation	6/417	87/18866	0.0126436	0.0602229	0.0435852	PPARG/MMP9/TPM1/TGFB3/MMP2/IGFBP5	6
BP	GO:0032613	interleukin-10 production	5/417	63/18866	0.0126817	0.0603374	0.043668	FCER1G/TYROBP/TREM2/CLEC7A/IL6	5
BP	GO:0007204	positive regulation of cytosolic calcium ion concentration	14/417	322/18866	0.0128074	0.0608673	0.0440515	CAV1/AVP/C3AR1/F2R/C5AR1/CXCL9/NMU/CACNA2D1/TGM2/FPR1/PTPRC/CCR1/CXCL13/CCL21	14
BP	GO:0034765	regulation of ion transmembrane transport	19/417	489/18866	0.0129385	0.0614218	0.0444529	CLIC4/FLNA/CAV1/STOM/KCNH4/CYBB/F2R/MMP9/THBS1/TWIST1/RGS2/CXCL9/TREM2/BIN1/CACNA2D1/RGS4/RRAD/CCL2/CRH	19
BP	GO:0055002	striated muscle cell development	9/417	169/18866	0.0130264	0.0617705	0.0447052	LOX/TPM1/RGS2/CFL2/UCHL1/RGS4/PDGFRB/FLNC/COMP	9
BP	GO:0016049	cell growth	19/417	490/18866	0.0131953	0.0625019	0.0452345	FN1/SPHK1/NRP2/INHBA/POSTN/AVP/SFRP2/PPARG/RGS2/DPYSL2/SERPINE2/SEMA6A/GREM1/APOE/RGS4/CRYAB/L1CAM/CXCL12/IGFBP5	19
BP	GO:0014706	striated muscle tissue development	16/417	389/18866	0.0132776	0.0628217	0.045466	LOX/CAV1/HEG1/DSP/TWIST1/TPM1/RGS2/CFL2/GREM1/COL11A1/DCN/RGS4/PDGFRB/ERBB3/MSC/NUPR1	16
BP	GO:0002437	inflammatory response to antigenic stimulus	5/417	64/18866	0.013514	0.0638694	0.0462242	FCER1G/PNMA1/ICAM1/IL2RA/C3	5
BP	GO:0042692	muscle cell differentiation	16/417	390/18866	0.0135751	0.0639837	0.046307	LOX/ADAM12/TPM1/CD53/RGS2/CXCL9/CFL2/GREM1/EHD2/BIN1/UCHL1/RGS4/PDGFRB/FLNC/COMP/IGFBP5	16
BP	GO:0051602	response to electrical stimulus	4/417	42/18866	0.0135832	0.0639837	0.046307	CD14/AIF1/EEF1A2/GJB6	4
BP	GO:0090279	regulation of calcium ion import	4/417	42/18866	0.0135832	0.0639837	0.046307	PDGFRB/CCL2/CXCL12/CRH	4
BP	GO:0010001	glial cell differentiation	11/417	230/18866	0.0136568	0.0640548	0.0463584	VIM/C1QA/ROR2/PPARG/C5AR1/SERPINE2/TREM2/GSN/BIN1/ERBB3/IL6	11
BP	GO:0006590	thyroid hormone generation	3/417	23/18866	0.0136734	0.0640548	0.0463584	CTSK/DIO2/DUOX2	3
BP	GO:0031639	plasminogen activation	3/417	23/18866	0.0136734	0.0640548	0.0463584	THBS1/SERPINE2/SERPINE1	3
BP	GO:0045649	regulation of macrophage differentiation	3/417	23/18866	0.0136734	0.0640548	0.0463584	C1QC/INHBA/ROR2	3
BP	GO:1904996	positive regulation of leukocyte adhesion to vascular endothelial cell	3/417	23/18866	0.0136734	0.0640548	0.0463584	ITGB2/ICAM1/IL6	3
BP	GO:0031623	receptor internalization	7/417	115/18866	0.013971	0.0653375	0.0472868	RAB31/FCER1G/CAV1/ITGB2/GREM1/RAMP1/SFRP4	7
BP	GO:1905952	regulation of lipid localization	9/417	171/18866	0.0139779	0.0653375	0.0472868	CAV1/PPARG/THBS1/MSR1/APOE/IL6/CRH/CES1/C3	9
BP	GO:0014033	neural crest cell differentiation	6/417	89/18866	0.0140292	0.0655055	0.0474083	FN1/HAND2/NRP2/ANXA6/TWIST1/SEMA6A	6
BP	GO:0006940	regulation of smooth muscle contraction	5/417	65/18866	0.0143823	0.0670806	0.0485483	SPHK1/CAV1/F2R/RGS2/NMU	5
BP	GO:0050806	positive regulation of synaptic transmission	9/417	172/18866	0.0144725	0.0674275	0.0487994	TYROBP/ROR2/SERPINE2/LILRB2/APOE/NMU/RGS4/CCL2/CRH	9
BP	GO:0070997	neuron death	15/417	360/18866	0.0145603	0.0677625	0.0490418	TYROBP/C1QA/F2R/ITGB2/AXL/C5AR1/FOXQ1/APOE/TGFB3/CCL5/ITGAM/ERBB3/CCL2/GPNMB/NUPR1	15
BP	GO:0010470	regulation of gastrulation	4/417	43/18866	0.0147216	0.0682895	0.0494232	COL5A2/SFRP2/COL5A1/MYADM	4
BP	GO:0045823	positive regulation of heart contraction	4/417	43/18866	0.0147216	0.0682895	0.0494232	TPM1/RGS2/NMU/RGS4	4
BP	GO:0086004	regulation of cardiac muscle cell contraction	4/417	43/18866	0.0147216	0.0682895	0.0494232	FLNA/CAV1/DSP/BIN1	4
BP	GO:0006720	isoprenoid metabolic process	8/417	144/18866	0.0148385	0.0687572	0.0497617	RBP1/UGT1A1/APOE/GPC6/ALDH1A1/CYP1B1/CRH/AKR1C3	8
BP	GO:0009306	protein secretion	18/417	462/18866	0.0149244	0.0690799	0.0499952	CD14/SRGN/GPR68/F2R/TREM2/LTBP2/APOE/LCP2/NMU/TLR1/PLEK/TGFB3/CCL5/TNFSF13B/RCN3/IL6/CRH/COMP	18
CC	GO:0062023	collagen-containing extracellular matrix	70/429	427/19559	8.45306e-41	2.86559e-38	2.01094e-38	ANXA5/CTHRC1/TNC/TGFBI/C1QC/FN1/ADAM19/EFEMP1/ADAMTS2/CCDC80/C1QB/COL1A2/LGALS1/C1QA/POSTN/COL3A1/COL6A3/SULF1/ANXA6/SRPX/COL5A2/TIMP2/COL6A2/SFRP2/COL6A1/MMP9/THBS1/LUM/FBN1/COL12A1/COL5A1/VCAN/AEBP1/COL10A1/SERPINE2/GREM1/LRRC15/SPARC/LTBP2/APOE/LOXL2/COL11A1/COL1A1/SERPINA1/COL5A3/DCN/ICAM1/SERPING1/HTRA1/LAMA4/TGFB3/COL16A1/GPC6/TGM2/COL15A1/NID2/FGL2/FMOD/SERPINE1/ASPN/ADAMDEC1/MFAP5/L1CAM/T…	70
CC	GO:0005581	collagen trimer	25/429	87/19559	2.08395e-21	3.53229e-19	2.4788e-19	CTHRC1/LOX/C1QC/C1QB/COL1A2/C1QA/COL3A1/COL6A3/COL5A2/COL6A2/COL6A1/LUM/COL12A1/MSR1/COL5A1/COL10A1/COL11A1/COL1A1/COL5A3/DCN/COL16A1/COL15A1/COLEC12/EMILIN1/MARCO	25
CC	GO:0005583	fibrillar collagen trimer	9/429	12/19559	2.24438e-13	1.90211e-11	1.33482e-11	COL1A2/COL3A1/COL5A2/LUM/COL5A1/COL11A1/COL1A1/COL5A3/COL16A1	9
CC	GO:0098643	banded collagen fibril	9/429	12/19559	2.24438e-13	1.90211e-11	1.33482e-11	COL1A2/COL3A1/COL5A2/LUM/COL5A1/COL11A1/COL1A1/COL5A3/COL16A1	9
CC	GO:0005788	endoplasmic reticulum lumen	32/429	308/19559	3.19366e-13	2.1653e-11	1.51951e-11	TNC/FN1/COL1A2/LGALS1/COL3A1/COL6A3/FAM20C/COL5A2/COL6A2/PDGFC/COL6A1/THBS1/FBN1/COL12A1/COL5A1/VCAN/COL10A1/FSTL1/APOE/COL11A1/COL1A1/SERPINA1/COL5A3/COL16A1/COL15A1/GAS6/RCN3/FKBP10/IL6/CES1/C3/IGFBP5	32
CC	GO:0098644	complex of collagen trimers	9/429	21/19559	2.51586e-10	1.42146e-08	9.97518e-09	COL1A2/COL3A1/COL5A2/LUM/COL5A1/COL11A1/COL1A1/COL5A3/COL16A1	9
CC	GO:0031091	platelet alpha granule	15/429	91/19559	1.22847e-09	5.94932e-08	4.17496e-08	ACTN1/FN1/SRGN/THBS1/SERPINE2/SPARC/ISLR/SERPINA1/SERPING1/TGFB3/PROS1/PCDH7/SERPINE1/GAS6/THBS2	15
CC	GO:0030667	secretory granule membrane	26/429	306/19559	4.39275e-09	1.86143e-07	1.30626e-07	DEGS1/RAB31/FCGR2A/CD14/FCER1G/CAV1/TYROBP/GLIPR1/SIRPA/C3AR1/STOM/DSP/CYBB/ITGB2/C5AR1/CD53/LILRB2/SPARC/CD300A/SLC2A3/PCDH7/ITGAM/FPR1/PTPRC/OLR1/ANPEP	26
CC	GO:0031093	platelet alpha granule lumen	12/429	67/19559	2.14413e-08	6.92993e-07	4.86311e-07	ACTN1/FN1/SRGN/THBS1/SPARC/ISLR/SERPINA1/SERPING1/TGFB3/PROS1/SERPINE1/GAS6	12
CC	GO:0042613	MHC class II protein complex	7/429	16/19559	2.24314e-08	6.92993e-07	4.86311e-07	HLA-DQB1/HLA-DRA/HLA-DQA1/HLA-DPA1/HLA-DPB1/CD74/HLA-DMB	7
CC	GO:0070820	tertiary granule	18/429	164/19559	2.24865e-08	6.92993e-07	4.86311e-07	FCER1G/TNFAIP6/SIRPA/TIMP2/STOM/DSP/CYBB/MMP9/ITGB2/CD53/LILRB2/CD300A/SLC2A3/LYZ/ITGAM/FPR1/OLR1/PTX3	18
CC	GO:0005925	focal adhesion	28/429	415/19559	1.60884e-07	4.54498e-06	3.18946e-06	ANXA5/MSN/PALLD/TNC/ACTN1/FLNA/VIM/CAV1/FAP/ANXA6/HCK/MRC2/ITGB2/ITGA5/GSN/FGFR3/PDLIM7/ICAM1/SLA/LAYN/CNN3/PDGFRB/RRAS/TGM2/PTPRC/L1CAM/NEXN/FLNC	28
CC	GO:0009897	external side of plasma membrane	28/429	417/19559	1.77605e-07	4.6314e-06	3.2501e-06	ANXA5/CD14/FCER1G/CD163/HEG1/THBS1/ITGB2/CD86/ITGA5/SCNN1G/MSR1/IL7R/CXCL9/SERPINE2/SCNN1B/ICAM1/IL2RA/CTSK/IL2RG/ITGAM/PTPRC/CCR1/CD209/CD2/ANPEP/CD74/CXCL12/CD69	28
CC	GO:0034774	secretory granule lumen	24/429	322/19559	2.07215e-07	5.01756e-06	3.52109e-06	ACTN1/FN1/SRGN/TIMP2/THBS1/MNDA/CHI3L1/SPARC/ISLR/GSN/DOCK2/SERPINA1/SERPING1/SERPINB3/TGFB3/LYZ/PROS1/S100P/HK3/SERPINE1/GAS6/ARHGAP9/PTX3/C3	24
CC	GO:0030055	cell-substrate junction	28/429	423/19559	2.37957e-07	5.37782e-06	3.77391e-06	ANXA5/MSN/PALLD/TNC/ACTN1/FLNA/VIM/CAV1/FAP/ANXA6/HCK/MRC2/ITGB2/ITGA5/GSN/FGFR3/PDLIM7/ICAM1/SLA/LAYN/CNN3/PDGFRB/RRAS/TGM2/PTPRC/L1CAM/NEXN/FLNC	28
CC	GO:0060205	cytoplasmic vesicle lumen	24/429	326/19559	2.59961e-07	5.50793e-06	3.86521e-06	ACTN1/FN1/SRGN/TIMP2/THBS1/MNDA/CHI3L1/SPARC/ISLR/GSN/DOCK2/SERPINA1/SERPING1/SERPINB3/TGFB3/LYZ/PROS1/S100P/HK3/SERPINE1/GAS6/ARHGAP9/PTX3/C3	24
CC	GO:0031983	vesicle lumen	24/429	328/19559	2.90748e-07	5.79786e-06	4.06867e-06	ACTN1/FN1/SRGN/TIMP2/THBS1/MNDA/CHI3L1/SPARC/ISLR/GSN/DOCK2/SERPINA1/SERPING1/SERPINB3/TGFB3/LYZ/PROS1/S100P/HK3/SERPINE1/GAS6/ARHGAP9/PTX3/C3	24
CC	GO:0070821	tertiary granule membrane	11/429	73/19559	5.21426e-07	9.8202e-06	6.89137e-06	FCER1G/SIRPA/STOM/CYBB/ITGB2/CD53/LILRB2/CD300A/SLC2A3/ITGAM/OLR1	11
CC	GO:0030666	endocytic vesicle membrane	16/429	164/19559	6.88152e-07	1.22781e-05	8.6162e-06	RAB31/CAV1/CD163/ROR2/CYBB/MSR1/APOE/HLA-DQB1/TLR1/HLA-DRA/HLA-DQA1/HLA-DPA1/HLA-DPB1/COLEC12/MARCO/CD74	16
CC	GO:0042611	MHC protein complex	7/429	25/19559	7.94405e-07	1.34652e-05	9.44924e-06	HLA-DQB1/HLA-DRA/HLA-DQA1/HLA-DPA1/HLA-DPB1/CD74/HLA-DMB	7
CC	GO:0030139	endocytic vesicle	22/429	313/19559	1.77832e-06	2.87072e-05	2.01454e-05	RAB31/VIM/SPHK1/CAV1/NCF2/CD163/ROR2/CYBB/MSR1/SPARC/APOE/EHD2/GSN/HLA-DQB1/TLR1/HLA-DRA/HLA-DQA1/HLA-DPA1/HLA-DPB1/COLEC12/MARCO/CD74	22
CC	GO:0030669	clathrin-coated endocytic vesicle membrane	8/429	40/19559	2.08559e-06	3.2137e-05	2.25523e-05	ROR2/APOE/HLA-DQB1/HLA-DRA/HLA-DQA1/HLA-DPA1/HLA-DPB1/CD74	8
CC	GO:0005604	basement membrane	12/429	103/19559	2.6838e-06	3.95568e-05	2.77592e-05	TNC/TGFBI/FN1/CCDC80/FBN1/COL5A1/SPARC/LOXL2/LAMA4/COL15A1/NID2/THBS2	12
CC	GO:0045121	membrane raft	22/429	329/19559	4.00774e-06	5.66093e-05	3.97258e-05	CD14/CAV1/TUBA1A/SULF1/STOM/F2R/HCK/ITGB2/PDPN/MYADM/EHD2/LCP2/TLR1/ICAM1/CNTN1/ITGAM/SELPLG/PTPRC/CD48/CD2/OLR1/PROM2	22
CC	GO:0098857	membrane microdomain	22/429	330/19559	4.20851e-06	5.70674e-05	4.00473e-05	CD14/CAV1/TUBA1A/SULF1/STOM/F2R/HCK/ITGB2/PDPN/MYADM/EHD2/LCP2/TLR1/ICAM1/CNTN1/ITGAM/SELPLG/PTPRC/CD48/CD2/OLR1/PROM2	22
CC	GO:0072562	blood microparticle	14/429	148/19559	4.91428e-06	6.40746e-05	4.49646e-05	ANXA5/MSN/C1R/C1QC/FN1/C1S/C1QB/STOM/APOE/GSN/SERPING1/PROS1/C3/ACTG2	14
CC	GO:0098589	membrane region	22/429	343/19559	7.79482e-06	9.78683e-05	6.86795e-05	CD14/CAV1/TUBA1A/SULF1/STOM/F2R/HCK/ITGB2/PDPN/MYADM/EHD2/LCP2/TLR1/ICAM1/CNTN1/ITGAM/SELPLG/PTPRC/CD48/CD2/OLR1/PROM2	22
CC	GO:0001726	ruffle	15/429	179/19559	1.00504e-05	0.000113892	7.99239e-05	PALLD/ACTN1/FAP/ITGA5/AIF1/TPM1/PDPN/MYADM/GSN/SAMSN1/PDLIM7/PLEK/LAYN/PDGFRB/PTK6	15
CC	GO:0005765	lysosomal membrane	23/429	375/19559	1.00789e-05	0.000113892	7.99239e-05	GNB4/SLC39A14/IFITM3/GLIPR1/ANXA6/C3AR1/CYBRD1/STOM/COL6A1/MMD/AP1S2/HLA-DQB1/HLA-DRA/HLA-DQA1/HLA-DPA1/EEF1A2/FPR1/LAPTM5/HLA-DPB1/SLC15A3/ANPEP/CD74/HLA-DMB	23
CC	GO:0098852	lytic vacuole membrane	23/429	375/19559	1.00789e-05	0.000113892	7.99239e-05	GNB4/SLC39A14/IFITM3/GLIPR1/ANXA6/C3AR1/CYBRD1/STOM/COL6A1/MMD/AP1S2/HLA-DQB1/HLA-DRA/HLA-DQA1/HLA-DPA1/EEF1A2/FPR1/LAPTM5/HLA-DPB1/SLC15A3/ANPEP/CD74/HLA-DMB	23
CC	GO:0042581	specific granule	14/429	160/19559	1.2115e-05	0.000132483	9.29706e-05	DEGS1/C3AR1/TIMP2/STOM/CYBB/ITGB2/CD53/CHI3L1/DOCK2/SLC2A3/LYZ/ITGAM/OLR1/PTX3	14
CC	GO:0030018	Z disc	12/429	128/19559	2.54462e-05	0.000269571	0.000189173	PALLD/ACTN1/FLNA/CFL2/BIN1/PDLIM7/PDLIM3/FBXO32/CRYAB/NEXN/FLNC/DES	12
CC	GO:0005775	vacuolar lumen	14/429	173/19559	2.92403e-05	0.000300378	0.000210791	LUM/SERPINB13/MNDA/VCAN/DCN/SERPINB3/PDGFRB/CTSK/LYZ/GPC6/FMOD/CD74/BGN/C3	14
CC	GO:0071556	integral component of lumenal side of endoplasmic reticulum membrane	6/429	29/19559	3.32846e-05	0.000322385	0.000226235	HLA-DQB1/HLA-DRA/HLA-DQA1/HLA-DPA1/HLA-DPB1/CD74	6
CC	GO:0098553	lumenal side of endoplasmic reticulum membrane	6/429	29/19559	3.32846e-05	0.000322385	0.000226235	HLA-DQB1/HLA-DRA/HLA-DQA1/HLA-DPA1/HLA-DPB1/CD74	6
CC	GO:0045334	clathrin-coated endocytic vesicle	8/429	59/19559	4.17909e-05	0.000393531	0.000276162	ROR2/APOE/HLA-DQB1/HLA-DRA/HLA-DQA1/HLA-DPA1/HLA-DPB1/CD74	8
CC	GO:0043202	lysosomal lumen	10/429	96/19559	4.87309e-05	0.00044648	0.000313319	LUM/SERPINB13/VCAN/DCN/PDGFRB/CTSK/GPC6/FMOD/CD74/BGN	10
CC	GO:0101003	ficolin-1-rich granule membrane	8/429	61/19559	5.34181e-05	0.000476546	0.000334418	FCER1G/SIRPA/DSP/ITGB2/LILRB2/CD300A/SLC2A3/FPR1	8
CC	GO:0005884	actin filament	11/429	118/19559	5.80142e-05	0.00049167	0.000345032	PALLD/ACTN1/FLNA/HCK/AIF1/TPM1/PDLIM7/POF1B/DPYSL3/PDLIM3/GJB6	11
CC	GO:0030665	clathrin-coated vesicle membrane	11/429	118/19559	5.80142e-05	0.00049167	0.000345032	AVP/ROR2/IL7R/APOE/HLA-DQB1/HLA-DRA/HLA-DQA1/HLA-DPA1/HLA-DPB1/EPN3/CD74	11
CC	GO:0031674	I band	12/429	140/19559	6.1739e-05	0.000510476	0.000358229	PALLD/ACTN1/FLNA/CFL2/BIN1/PDLIM7/PDLIM3/FBXO32/CRYAB/NEXN/FLNC/DES	12
CC	GO:0005774	vacuolar membrane	23/429	427/19559	7.64849e-05	0.000617343	0.000433223	GNB4/SLC39A14/IFITM3/GLIPR1/ANXA6/C3AR1/CYBRD1/STOM/COL6A1/MMD/AP1S2/HLA-DQB1/HLA-DRA/HLA-DQA1/HLA-DPA1/EEF1A2/FPR1/LAPTM5/HLA-DPB1/SLC15A3/ANPEP/CD74/HLA-DMB	23
CC	GO:0098576	lumenal side of membrane	6/429	36/19559	0.000119873	0.000945048	0.000663192	HLA-DQB1/HLA-DRA/HLA-DQA1/HLA-DPA1/HLA-DPB1/CD74	6
CC	GO:0030016	myofibril	15/429	227/19559	0.000155738	0.00119989	0.000842027	PALLD/ACTN1/FLNA/CALD1/TPM1/CFL2/BIN1/PDLIM7/PDLIM3/FBXO32/CRYAB/NEXN/MMP2/FLNC/DES	15
CC	GO:0031252	cell leading edge	22/429	421/19559	0.000168085	0.00126624	0.00088859	PALLD/ACTN1/VIM/FAP/STX2/ITGA5/AIF1/TPM1/PDPN/MYADM/GSN/SAMSN1/PDLIM7/PLEK/LAYN/PDGFRB/DPYSL3/MYLK/SGCE/PTK6/DUOX2/ACTG2	22
CC	GO:0035579	specific granule membrane	9/429	91/19559	0.00017292	0.00127434	0.000894275	DEGS1/C3AR1/STOM/CYBB/ITGB2/CD53/SLC2A3/ITGAM/OLR1	9
CC	GO:0030057	desmosome	5/429	25/19559	0.000183367	0.00132258	0.000928128	DSG3/DSP/DSC3/POF1B/EVPL	5
CC	GO:0001772	immunological synapse	6/429	39/19559	0.000189952	0.00134154	0.00094143	CD53/HAVCR2/ICAM1/GZMA/CD37/GZMB	6
CC	GO:0042383	sarcolemma	11/429	135/19559	0.000194698	0.00134699	0.000945259	CAV1/COL6A3/COL6A2/COL6A1/BIN1/CACNA2D1/TGFB3/SGCE/FLNC/BGN/DES	11
CC	GO:0030017	sarcomere	14/429	207/19559	0.000201468	0.00136596	0.000958566	PALLD/ACTN1/FLNA/TPM1/CFL2/BIN1/PDLIM7/PDLIM3/FBXO32/CRYAB/NEXN/MMP2/FLNC/DES	14
CC	GO:0031528	microvillus membrane	5/429	26/19559	0.000222965	0.00148206	0.00104004	MSN/PDPN/S100P/SYTL1/PROM2	5
CC	GO:0043292	contractile fiber	15/429	238/19559	0.00026044	0.00169787	0.00119149	PALLD/ACTN1/FLNA/CALD1/TPM1/CFL2/BIN1/PDLIM7/PDLIM3/FBXO32/CRYAB/NEXN/MMP2/FLNC/DES	15
CC	GO:0005796	Golgi lumen	9/429	103/19559	0.000439716	0.00281252	0.0019737	LUM/MMP11/VCAN/DCN/GPC6/PROS1/FMOD/GAS6/BGN	9
CC	GO:0005911	cell-cell junction	23/429	493/19559	0.000601862	0.00377836	0.00265148	CLIC4/ACTN1/FLNA/DSG3/HEG1/DSP/GJB4/ITGA5/CD53/MYADM/DSC3/LCP2/GJB2/PDLIM7/CDH11/POF1B/CNN3/EVPL/PDLIM3/CD2/NEXN/GJB6/DES	23
CC	GO:0030662	coated vesicle membrane	12/429	183/19559	0.000743371	0.00458187	0.00321535	COPZ2/AVP/ROR2/IL7R/APOE/HLA-DQB1/HLA-DRA/HLA-DQA1/HLA-DPA1/HLA-DPB1/EPN3/CD74	12
CC	GO:0032588	trans-Golgi network membrane	8/429	94/19559	0.00107799	0.00652569	0.00457943	RAB31/AP1S2/HLA-DQB1/HLA-DRA/HLA-DQA1/HLA-DPA1/HLA-DPB1/CD74	8
CC	GO:0005916	fascia adherens	3/429	10/19559	0.00112104	0.00666725	0.00467877	ACTN1/DSP/DES	3
CC	GO:0032432	actin filament bundle	7/429	76/19559	0.001383	0.0080834	0.00567256	PALLD/ACTN1/TPM1/PDLIM7/PDLIM3/MYLK/CRYAB	7
CC	GO:0043020	NADPH oxidase complex	3/429	12/19559	0.00198917	0.0114293	0.00802056	NCF2/CYBB/DUOX2	3
CC	GO:0012507	ER to Golgi transport vesicle membrane	6/429	62/19559	0.00234418	0.0132446	0.00929447	HLA-DQB1/HLA-DRA/HLA-DQA1/HLA-DPA1/HLA-DPB1/CD74	6
CC	GO:0034362	low-density lipoprotein particle	3/429	13/19559	0.00254409	0.0141384	0.00992172	MSR1/APOE/PLA2G7	3
CC	GO:0001533	cornified envelope	5/429	45/19559	0.00294443	0.0160994	0.0112978	DSG3/DSP/SPRR1B/DSC3/EVPL	5
CC	GO:0045177	apical part of cell	19/429	433/19559	0.00345806	0.0183369	0.012868	MSN/CLIC4/SLC39A14/FN1/FAP/SCNN1G/C5AR1/PDPN/SCNN1B/SLCO2B1/RHCG/PDGFRB/CTSK/ERBB3/ATP8B1/CLCA4/PROM2/DUOX2/GJB6	19
CC	GO:0044853	plasma membrane raft	8/429	113/19559	0.00346182	0.0183369	0.012868	CAV1/F2R/HCK/ITGB2/EHD2/LCP2/ITGAM/SELPLG	8
CC	GO:0001725	stress fiber	6/429	68/19559	0.00374013	0.0192107	0.0134812	PALLD/ACTN1/TPM1/PDLIM7/PDLIM3/MYLK	6
CC	GO:0097517	contractile actin filament bundle	6/429	68/19559	0.00374013	0.0192107	0.0134812	PALLD/ACTN1/TPM1/PDLIM7/PDLIM3/MYLK	6
CC	GO:0030136	clathrin-coated vesicle	11/429	194/19559	0.00380796	0.0192671	0.0135208	AVP/ROR2/IL7R/APOE/HLA-DQB1/HLA-DRA/HLA-DQA1/HLA-DPA1/HLA-DPB1/EPN3/CD74	11
CC	GO:0005902	microvillus	7/429	93/19559	0.00436742	0.0217729	0.0152792	MSN/CLIC4/PDPN/FOXA1/S100P/SYTL1/PROM2	7
CC	GO:0008305	integrin complex	4/429	31/19559	0.00449348	0.0220767	0.0154924	ITGB2/ITGA5/ITGAM/EMILIN1	4
CC	GO:0071437	invadopodium	3/429	16/19559	0.00474407	0.022766	0.0159761	MSN/FAP/PDPN	3
CC	GO:0019897	extrinsic component of plasma membrane	10/429	172/19559	0.0047681	0.022766	0.0159761	GNB4/HCK/SERPINE2/CDH11/SLA/RGS1/SYTL1/PTK6/EPN3/SRMS	10
CC	GO:0030134	COPII-coated ER to Golgi transport vesicle	7/429	95/19559	0.00490867	0.0231116	0.0162187	HLA-DQB1/SERPINA1/HLA-DRA/HLA-DQA1/HLA-DPA1/HLA-DPB1/CD74	7
CC	GO:0101002	ficolin-1-rich granule	8/429	124/19559	0.0060568	0.0277467	0.0194714	TNFAIP6/TIMP2/MMP9/MNDA/GSN/SERPINA1/FGL2/HK3	8
CC	GO:1904813	ficolin-1-rich granule lumen	8/429	124/19559	0.0060568	0.0277467	0.0194714	TNFAIP6/TIMP2/MMP9/MNDA/GSN/SERPINA1/FGL2/HK3	8
CC	GO:0016324	apical plasma membrane	16/429	361/19559	0.00637031	0.0287938	0.0202062	MSN/SLC39A14/FN1/SCNN1G/PDPN/SCNN1B/SLCO2B1/RHCG/PDGFRB/CTSK/ERBB3/ATP8B1/CLCA4/PROM2/DUOX2/GJB6	16
CC	GO:1904724	tertiary granule lumen	5/429	55/19559	0.0070166	0.0312977	0.0219633	TNFAIP6/TIMP2/MMP9/LYZ/PTX3	5
CC	GO:0098636	protein complex involved in cell adhesion	4/429	36/19559	0.00772043	0.0337877	0.0237107	ITGB2/ITGA5/ITGAM/EMILIN1	4
CC	GO:0042641	actomyosin	6/429	79/19559	0.00777417	0.0337877	0.0237107	PALLD/ACTN1/TPM1/PDLIM7/PDLIM3/MYLK	6
CC	GO:0005802	trans-Golgi network	12/429	245/19559	0.00812337	0.0348585	0.0244621	TGFBI/RAB31/POSTN/AP1S2/HLA-DQB1/HLA-DRA/HLA-DQA1/HLA-DPA1/ATP8B2/HLA-DPB1/ATP8B1/CD74	12
CC	GO:0098562	cytoplasmic side of membrane	10/429	188/19559	0.00874794	0.0370694	0.0260136	GNB4/HCK/RGS2/SLA/EEF1A2/RGS1/PTPRC/PTK6/CD2/SRMS	10
CC	GO:0098858	actin-based cell projection	11/429	220/19559	0.0095342	0.0399024	0.0280017	MSN/CLIC4/ARL4C/MPP1/PDPN/FOXA1/S100P/SYTL1/ATP8B1/PROM2/ACTG2	11
CC	GO:0046658	anchored component of plasma membrane	5/429	60/19559	0.0100817	0.0414399	0.0290806	CD14/GAS1/CNTN1/GPC6/CD2	5
CC	GO:0032994	protein-lipid complex	4/429	39/19559	0.010241	0.0414399	0.0290806	MSR1/APOE/BIN1/PLA2G7	4
CC	GO:0009898	cytoplasmic side of plasma membrane	9/429	164/19559	0.0103749	0.0414399	0.0290806	GNB4/HCK/RGS2/SLA/RGS1/PTPRC/PTK6/CD2/SRMS	9
CC	GO:0005922	connexin complex	3/429	21/19559	0.0103905	0.0414399	0.0290806	GJB4/GJB2/GJB6	3
CC	GO:0035580	specific granule lumen	5/429	62/19559	0.0115301	0.0454502	0.0318949	TIMP2/CHI3L1/DOCK2/LYZ/PTX3	5
CC	GO:0030660	Golgi-associated vesicle membrane	7/429	112/19559	0.0117546	0.0458025	0.0321421	COPZ2/HLA-DQB1/HLA-DRA/HLA-DQA1/HLA-DPA1/HLA-DPB1/CD74	7
CC	GO:0030135	coated vesicle	13/429	298/19559	0.0148591	0.0572412	0.0401692	COPZ2/AVP/ROR2/IL7R/APOE/HLA-DQB1/SERPINA1/HLA-DRA/HLA-DQA1/HLA-DPA1/HLA-DPB1/EPN3/CD74	13
CC	GO:0098791	Golgi apparatus subcompartment	15/429	368/19559	0.0163982	0.0624604	0.0438319	TGFBI/RAB31/SULF2/POSTN/SULF1/AP1S2/HLA-DQB1/HLA-DRA/HLA-DQA1/HLA-DPA1/ATP8B2/HLA-DPB1/ATP8B1/ST6GAL1/CD74	15
CC	GO:0019898	extrinsic component of membrane	13/429	306/19559	0.0180906	0.0677957	0.0475759	GNB4/HCK/SERPINE2/EHD2/CDH11/SLA/SOCS3/PIK3CD/RGS1/SYTL1/PTK6/EPN3/SRMS	13
CC	GO:0032587	ruffle membrane	6/429	95/19559	0.0181988	0.0677957	0.0475759	FAP/ITGA5/AIF1/TPM1/PDPN/PLEK	6
CC	GO:0001527	microfibril	2/429	10/19559	0.0192232	0.0708333	0.0497076	FBN1/MFAP5	2
MF	GO:0005201	extracellular matrix structural constituent	41/419	169/18352	1.68084e-30	9.3791e-28	7.4134e-28	CTHRC1/TNC/TGFBI/FN1/EFEMP1/COL1A2/POSTN/COL3A1/COL6A3/SRPX/COL5A2/COL6A2/COL6A1/THBS1/LUM/FBN1/COL12A1/CHI3L1/COL5A1/VCAN/AEBP1/COL10A1/SPARC/LTBP2/COL11A1/COL1A1/COL5A3/DCN/LAMA4/COL16A1/COL15A1/NID2/FGL2/FMOD/ASPN/MFAP5/THBS2/EMILIN1/BGN/DPT/COMP	41
MF	GO:0005539	glycosaminoglycan binding	32/419	232/18352	2.85454e-16	7.96417e-14	6.29502e-14	SULF2/FN1/NRP2/CCDC80/TNFAIP6/POSTN/SULF1/ANXA6/THBS1/FBN1/FGFBP1/COL5A1/VCAN/HAPLN3/SERPINE2/TREM2/FSTL1/LTBP2/APOE/COL11A1/COL5A3/DCN/LAYN/CCL8/DPYSL3/PTPRC/CXCL13/GPNMB/MMP7/THBS2/BGN/COMP	32
MF	GO:0005518	collagen binding	18/419	70/18352	1.54526e-14	2.87418e-12	2.2718e-12	LOX/TGFBI/FN1/COL6A2/COL6A1/MMP9/THBS1/MRC2/LUM/AEBP1/LRRC15/SPARC/COL5A3/DCN/CTSK/NID2/ASPN/COMP	18
MF	GO:0030020	extracellular matrix structural constituent conferring tensile strength	14/419	41/18352	1.69504e-13	2.36459e-11	1.86901e-11	COL1A2/COL3A1/COL6A3/COL5A2/COL6A2/COL6A1/COL12A1/COL5A1/COL10A1/COL11A1/COL1A1/COL5A3/COL16A1/COL15A1	14
MF	GO:0019838	growth factor binding	20/419	136/18352	3.68497e-11	4.11243e-09	3.25053e-09	NRP2/COL1A2/COL3A1/HTRA3/COL6A1/THBS1/FGFBP1/COL5A1/LTBP2/FGFR3/COL1A1/HTRA1/TGFB3/IL2RA/PDGFRB/IL2RG/ERBB3/CXCL13/IGFBP6/IGFBP5	20
MF	GO:0008009	chemokine activity	13/419	49/18352	4.742e-11	4.41006e-09	3.48578e-09	CCL4/CXCL9/CCL8/CCL5/CCL18/CCL2/CXCL13/C10orf99/CCL13/CXCL12/CCL21/CXCL2/CCL11	13
MF	GO:0008201	heparin binding	21/419	169/18352	3.0247e-10	2.41112e-08	1.90579e-08	FN1/NRP2/CCDC80/POSTN/THBS1/FBN1/FGFBP1/COL5A1/SERPINE2/FSTL1/LTBP2/APOE/COL11A1/COL5A3/CCL8/PTPRC/CXCL13/GPNMB/MMP7/THBS2/COMP	21
MF	GO:0005178	integrin binding	19/419	144/18352	7.65643e-10	5.34036e-08	4.22111e-08	TGFBI/ACTN1/FN1/FAP/COL3A1/TIMP2/SFRP2/THBS1/ITGB2/FBN1/ITGA5/COL5A1/ICAM1/COL16A1/ITGAM/GPNMB/EMILIN1/CXCL12/COMP	19
MF	GO:0043394	proteoglycan binding	10/419	36/18352	5.17185e-09	3.09605e-07	2.44717e-07	TNC/FN1/THBS1/COL5A1/APOE/COL5A3/CTSK/PTPRC/GPNMB/COMP	10
MF	GO:0042379	chemokine receptor binding	13/419	70/18352	5.54848e-09	3.09605e-07	2.44717e-07	CCL4/CXCL9/CCL8/CCL5/CCL18/CCL2/CXCL13/C10orf99/CCL13/CXCL12/CCL21/CXCL2/CCL11	13
MF	GO:1901681	sulfur compound binding	23/419	262/18352	3.86766e-08	1.96196e-06	1.55076e-06	FN1/NRP2/CCDC80/POSTN/ANXA6/THBS1/FBN1/FGFBP1/COL5A1/SERPINE2/FSTL1/LTBP2/APOE/COL11A1/COL5A3/CCL8/DPYSL3/PTPRC/CXCL13/GPNMB/MMP7/THBS2/COMP	23
MF	GO:0048407	platelet-derived growth factor binding	6/419	11/18352	5.73173e-08	2.66526e-06	2.10666e-06	COL1A2/COL3A1/COL6A1/COL5A1/COL1A1/PDGFRB	6
MF	GO:0001664	G protein-coupled receptor binding	23/419	293/18352	2.94664e-07	1.26479e-05	9.9971e-06	CTHRC1/FLNA/AVP/CCL4/ROR2/CXCL9/NMU/UCHL1/CCL8/CCL5/CCL18/FPR1/CCL2/CXCL13/C10orf99/MARCO/CCL13/CXCL12/CCL21/CXCL2/CCL11/CRH/C3	23
MF	GO:0042277	peptide binding	23/419	308/18352	7.09257e-07	2.8269e-05	2.23443e-05	CD14/INHBA/C1QA/PPARG/ITGB2/MSR1/TREM2/LILRB2/APOE/TMEM158/HLA-DQB1/TLR1/HLA-DRA/HLA-DQA1/HLA-DPA1/ITGAM/CRYAB/HLA-DPB1/CD209/RAMP1/MARCO/ANPEP/CD74	23
MF	GO:0048020	CCR chemokine receptor binding	9/419	47/18352	9.77488e-07	3.63626e-05	2.87416e-05	CCL4/CCL8/CCL5/CCL18/CCL2/CXCL13/CCL13/CCL21/CCL11	9
MF	GO:0001968	fibronectin binding	7/419	27/18352	1.84005e-06	6.41718e-05	5.07225e-05	CCDC80/SFRP2/THBS1/LRRC15/CTSK/IGFBP6/IGFBP5	7
MF	GO:0005125	cytokine activity	19/419	235/18352	2.06096e-06	6.76481e-05	5.34702e-05	INHBA/CCL4/CXCL9/IL32/GREM1/CCL8/TGFB3/CCL5/CCL18/TNFSF13B/CCL2/CXCL13/C10orf99/CCL13/CXCL12/IL6/CCL21/CXCL2/CCL11	19
MF	GO:0033218	amide binding	25/419	381/18352	2.5037e-06	7.66248e-05	6.05655e-05	CD14/FKBP5/INHBA/C1QA/PPARG/ITGB2/MSR1/TREM2/LILRB2/APOE/TMEM158/HLA-DQB1/TLR1/HLA-DRA/HLA-DQA1/HLA-DPA1/ITGAM/CRYAB/HLA-DPB1/CD209/RAMP1/MARCO/ANPEP/CD74/FKBP10	25
MF	GO:0140375	immune receptor activity	14/419	135/18352	2.60909e-06	7.66248e-05	6.05655e-05	FCER1G/C3AR1/C5AR1/IL7R/LILRB2/HLA-DQB1/HLA-DRA/HLA-DQA1/HLA-DPA1/IL2RA/IL2RG/FPR1/CCR1/CD74	14
MF	GO:0061134	peptidase regulator activity	18/419	229/18352	5.67476e-06	0.00015817	0.00012502	FN1/CAV1/AVP/COL6A3/TIMP2/SFRP2/SERPINB13/SERPINE2/BIN1/SERPINA1/SERPING1/SERPINB3/PROS1/SERPINE1/PI15/CST7/GAS6/C3	18
MF	GO:0038024	cargo receptor activity	10/419	73/18352	5.95262e-06	0.00015817	0.00012502	CD163/ITGB2/MSR1/MRC1/LOXL2/ITGAM/COLEC12/OLR1/MARCO/TMPRSS4	10
MF	GO:0030021	extracellular matrix structural constituent conferring compression resistance	6/419	22/18352	7.47696e-06	0.000189643	0.000149897	LUM/VCAN/DCN/FMOD/ASPN/BGN	6
MF	GO:0048018	receptor ligand activity	28/419	487/18352	7.95573e-06	0.000193013	0.000152561	EFEMP1/INHBA/AVP/PDGFC/CCL4/SFRP2/FBN1/CXCL9/IL32/SEMA6A/GREM1/CCL8/TGFB3/CCL5/CCL18/TNFSF13B/CCL2/CXCL13/GAS6/GPNMB/C10orf99/CCL13/CXCL12/IL6/CCL21/CXCL2/CCL11/CRH	28
MF	GO:0030546	signaling receptor activator activity	28/419	492/18352	9.61427e-06	0.00021629	0.00017096	EFEMP1/INHBA/AVP/PDGFC/CCL4/SFRP2/FBN1/CXCL9/IL32/SEMA6A/GREM1/CCL8/TGFB3/CCL5/CCL18/TNFSF13B/CCL2/CXCL13/GAS6/GPNMB/C10orf99/CCL13/CXCL12/IL6/CCL21/CXCL2/CCL11/CRH	28
MF	GO:0001540	amyloid-beta binding	10/419	77/18352	9.69043e-06	0.00021629	0.00017096	C1QA/ITGB2/MSR1/TREM2/LILRB2/APOE/ITGAM/CRYAB/MARCO/CD74	10
MF	GO:0030246	carbohydrate binding	19/419	267/18352	1.31038e-05	0.000281228	0.000222287	LGALS1/MRC2/CHI3L1/VCAN/MRC1/SIGLEC1/LOXL2/HLA-DRA/LAYN/CNTN1/SLC2A3/CLEC4A/CLEC7A/HK3/COLEC12/CD209/OLR1/CD69/PTX3	19
MF	GO:0002020	protease binding	13/419	137/18352	1.56773e-05	0.000321856	0.0002544	FN1/FAP/COL1A2/COL3A1/TIMP2/SERPINB13/BIN1/COL1A1/SERPINA1/SERPINB3/SERPINE1/TNFAIP3/COMP	13
MF	GO:0005126	cytokine receptor binding	19/419	271/18352	1.61505e-05	0.000321856	0.0002544	CCL4/ITGA5/SH2B3/CXCL9/GREM1/CCL8/TGFB3/CCL5/CCL18/TNFSF13B/CCL2/CXCL13/C10orf99/CCL13/CXCL12/IL6/CCL21/CXCL2/CCL11	19
MF	GO:0030414	peptidase inhibitor activity	15/419	189/18352	3.03415e-05	0.000583812	0.000461455	AVP/COL6A3/TIMP2/SERPINB13/SERPINE2/BIN1/SERPINA1/SERPING1/SERPINB3/PROS1/SERPINE1/PI15/CST7/GAS6/C3	15
MF	GO:0061135	endopeptidase regulator activity	15/419	192/18352	3.64469e-05	0.000677912	0.000535833	AVP/COL6A3/TIMP2/SFRP2/SERPINB13/SERPINE2/BIN1/SERPINA1/SERPING1/SERPINB3/PROS1/SERPINE1/CST7/GAS6/C3	15
MF	GO:0050840	extracellular matrix binding	8/419	57/18352	4.28564e-05	0.000771415	0.000609739	TGFBI/LGALS1/THBS1/LRRC15/SPARC/COL11A1/DCN/BGN	8
MF	GO:0001618	virus receptor activity	9/419	74/18352	4.6032e-05	0.000778359	0.000615228	CD86/AXL/ITGA5/MRC1/ICAM1/SERPINB3/SELPLG/CD209/ANPEP	9
MF	GO:0140272	exogenous protein binding	9/419	74/18352	4.6032e-05	0.000778359	0.000615228	CD86/AXL/ITGA5/MRC1/ICAM1/SERPINB3/SELPLG/CD209/ANPEP	9
MF	GO:0032395	MHC class II receptor activity	4/419	10/18352	5.04374e-05	0.000827766	0.000654281	HLA-DQB1/HLA-DRA/HLA-DQA1/HLA-DPA1	4
MF	GO:0042605	peptide antigen binding	6/419	31/18352	6.19981e-05	0.000978903	0.000773741	HLA-DQB1/HLA-DRA/HLA-DQA1/HLA-DPA1/HLA-DPB1/CD209	6
MF	GO:0004713	protein tyrosine kinase activity	12/419	135/18352	6.3155e-05	0.000978903	0.000773741	NRP2/EFEMP1/ROR2/HCK/AXL/FGFR3/CSF1R/SLA/PDGFRB/ERBB3/PTK6/SRMS	12
MF	GO:0004714	transmembrane receptor protein tyrosine kinase activity	8/419	61/18352	7.05372e-05	0.00106378	0.000840827	NRP2/EFEMP1/ROR2/AXL/FGFR3/CSF1R/PDGFRB/ERBB3	8
MF	GO:0004866	endopeptidase inhibitor activity	14/419	183/18352	8.26977e-05	0.00121435	0.000959844	AVP/COL6A3/TIMP2/SERPINB13/SERPINE2/BIN1/SERPINA1/SERPING1/SERPINB3/PROS1/SERPINE1/CST7/GAS6/C3	14
MF	GO:0001848	complement binding	5/419	21/18352	9.11239e-05	0.00130377	0.00103052	ITGB2/C5AR1/VSIG4/ITGAM/PTX3	5
MF	GO:0008237	metallopeptidase activity	14/419	189/18352	0.000116738	0.00162849	0.00128719	ADAM19/ADAMTS2/MMP9/SPG7/ADAM12/ADAMTS12/MMP11/AEBP1/ADAMDEC1/MMP7/MMP2/CPXM1/ANPEP/CLCA4	14
MF	GO:0005200	structural constituent of cytoskeleton	10/419	104/18352	0.000133502	0.00181693	0.00143613	MSN/TUBB6/VIM/TUBA1A/DSP/TPM1/KRT16/KRT5/INA/DES	10
MF	GO:0038187	pattern recognition receptor activity	5/419	23/18352	0.000145116	0.00192797	0.0015239	CD14/LY96/CLEC7A/COLEC12/MARCO	5
MF	GO:0004222	metalloendopeptidase activity	10/419	108/18352	0.000182701	0.00237086	0.00187397	ADAM19/ADAMTS2/MMP9/SPG7/ADAM12/ADAMTS12/MMP11/ADAMDEC1/MMP7/MMP2	10
MF	GO:0019955	cytokine binding	11/419	135/18352	0.000273456	0.00346792	0.0027411	NRP2/THBS1/PDPN/GREM1/CSF1R/TGFB3/IL2RA/IL2RG/CCR1/CD74/COMP	11
MF	GO:0001846	opsonin binding	4/419	15/18352	0.000299398	0.00371254	0.00293445	ITGB2/VSIG4/ITGAM/PTX3	4
MF	GO:0019199	transmembrane receptor protein kinase activity	8/419	80/18352	0.000476443	0.00577946	0.00456819	NRP2/EFEMP1/ROR2/AXL/FGFR3/CSF1R/PDGFRB/ERBB3	8
MF	GO:0030169	low-density lipoprotein particle binding	4/419	17/18352	0.000503464	0.0059773	0.00472456	THBS1/MSR1/TREM2/COLEC12	4
MF	GO:0017147	Wnt-protein binding	5/419	30/18352	0.000538899	0.0062647	0.00495172	CTHRC1/SFRP2/ROR2/APCDD1L/SFRP4	5
MF	GO:0045236	CXCR chemokine receptor binding	4/419	18/18352	0.000635712	0.00723933	0.00572209	CXCL9/CXCL13/CXCL12/CXCL2	4
MF	GO:0005044	scavenger receptor activity	6/419	47/18352	0.000664626	0.00741723	0.0058627	CD163/MSR1/LOXL2/COLEC12/MARCO/TMPRSS4	6
MF	GO:0030296	protein tyrosine kinase activator activity	4/419	19/18352	0.000790816	0.00865246	0.00683905	GREM1/CCL5/ERBB3/GAS6	4
MF	GO:0071813	lipoprotein particle binding	5/419	34/18352	0.000976358	0.0102794	0.008125	THBS1/MSR1/TREM2/APOE/COLEC12	5
MF	GO:0071814	protein-lipid complex binding	5/419	34/18352	0.000976358	0.0102794	0.008125	THBS1/MSR1/TREM2/APOE/COLEC12	5
MF	GO:0003779	actin binding	21/419	437/18352	0.00115975	0.0119841	0.00947241	MSN/PALLD/ACTN1/FLNA/KLHL5/ANXA6/CALD1/AIF1/TPM1/CFL2/GSN/BIN1/PDLIM7/POF1B/CNN3/PDLIM3/MYLK/NEXN/FLNC/TAGLN/GJB6	21
MF	GO:0008236	serine-type peptidase activity	12/419	187/18352	0.00126049	0.0127883	0.0101081	C1R/C1S/FAP/HTRA3/MMP9/GZMA/HTRA1/CPVL/MMP7/MMP2/GZMB/TMPRSS4	12
MF	GO:0005540	hyaluronic acid binding	4/419	22/18352	0.00141384	0.014088	0.0111354	TNFAIP6/VCAN/HAPLN3/LAYN	4
MF	GO:0017171	serine hydrolase activity	12/419	191/18352	0.0015099	0.0147811	0.0116832	C1R/C1S/FAP/HTRA3/MMP9/GZMA/HTRA1/CPVL/MMP7/MMP2/GZMB/TMPRSS4	12
MF	GO:0017134	fibroblast growth factor binding	4/419	23/18352	0.00168095	0.0161719	0.0127825	THBS1/FGFBP1/FGFR3/CXCL13	4
MF	GO:0004252	serine-type endopeptidase activity	11/419	169/18352	0.00177322	0.0167704	0.0132556	C1R/C1S/FAP/HTRA3/MMP9/GZMA/HTRA1/MMP7/MMP2/GZMB/TMPRSS4	11
MF	GO:0004875	complement receptor activity	3/419	12/18352	0.00222967	0.020396	0.0161213	C3AR1/C5AR1/FPR1	3
MF	GO:0046790	virion binding	3/419	12/18352	0.00222967	0.020396	0.0161213	SIGLEC1/CD209/PTX3	3
MF	GO:0023023	MHC protein complex binding	4/419	25/18352	0.00231649	0.0208484	0.0164789	LILRB2/HLA-DRA/CD74/HLA-DMB	4
MF	GO:0098631	cell adhesion mediator activity	6/419	60/18352	0.00241705	0.0214081	0.0169213	PALLD/SIRPA/DSP/CNN3/NEXN/EMILIN1	6
MF	GO:0001965	G-protein alpha-subunit binding	4/419	26/18352	0.00268891	0.023444	0.0185305	F2R/RGS2/RGS4/RGS1	4
MF	GO:0051015	actin filament binding	12/419	206/18352	0.00283389	0.0239141	0.0189021	ACTN1/FLNA/ANXA6/AIF1/TPM1/CFL2/GSN/BIN1/POF1B/NEXN/TAGLN/GJB6	12
MF	GO:0016175	superoxide-generating NAD(P)H oxidase activity	3/419	13/18352	0.00284978	0.0239141	0.0189021	NCF2/CYBB/DUOX2	3
MF	GO:0004175	endopeptidase activity	20/419	440/18352	0.0028714	0.0239141	0.0189021	C1R/ADAM19/C1S/ADAMTS2/FAP/HTRA3/MMP9/SPG7/ADAM12/ADAMTS12/MMP11/UCHL1/GZMA/HTRA1/CTSK/ADAMDEC1/MMP7/MMP2/GZMB/TMPRSS4	20
MF	GO:0051393	alpha-actinin binding	4/419	27/18352	0.00310039	0.0254414	0.0201093	PALLD/PPARG/PDLIM7/PDLIM3	4
MF	GO:0004857	enzyme inhibitor activity	18/419	383/18352	0.00322644	0.0260921	0.0206236	ANXA5/AVP/COL6A3/TIMP2/SERPINB13/UGT1A1/SERPINE2/BIN1/SERPINA1/SERPING1/SERPINB3/SOCS3/PROS1/SERPINE1/PI15/CST7/GAS6/C3	18
MF	GO:0005520	insulin-like growth factor binding	4/419	29/18352	0.00404804	0.0322687	0.0255057	HTRA3/HTRA1/IGFBP6/IGFBP5	4
MF	GO:0004029	aldehyde dehydrogenase (NAD+) activity	3/419	15/18352	0.00438268	0.0335005	0.0264793	ALDH1L2/ALDH2/ALDH1A1	3
MF	GO:0005161	platelet-derived growth factor receptor binding	3/419	15/18352	0.00438268	0.0335005	0.0264793	PDGFC/ITGA5/PDGFRB	3
MF	GO:0051371	muscle alpha-actinin binding	3/419	15/18352	0.00438268	0.0335005	0.0264793	PALLD/PDLIM7/PDLIM3	3
MF	GO:0043548	phosphatidylinositol 3-kinase binding	4/419	30/18352	0.00458791	0.0344458	0.0272266	AXL/PIK3AP1/PDGFRB/HCST	4
MF	GO:0015026	coreceptor activity	5/419	48/18352	0.00462982	0.0344458	0.0272266	ROR2/CD86/LY96/GPC6/RAMP1	5
MF	GO:0048029	monosaccharide binding	6/419	69/18352	0.00487723	0.0358091	0.0283041	MRC1/SLC2A3/CLEC4A/HK3/COLEC12/CD209	6
MF	GO:0004030	aldehyde dehydrogenase [NAD(P)+] activity	3/419	16/18352	0.00530359	0.0366632	0.0289792	ALDH1L2/ALDH2/ALDH1A1	3
MF	GO:0016641	oxidoreductase activity, acting on the CH-NH2 group of donors, oxygen as acceptor	3/419	16/18352	0.00530359	0.0366632	0.0289792	LOX/LOXL2/MAOA	3
MF	GO:0023026	MHC class II protein complex binding	3/419	16/18352	0.00530359	0.0366632	0.0289792	HLA-DRA/CD74/HLA-DMB	3
MF	GO:0043395	heparan sulfate proteoglycan binding	3/419	16/18352	0.00530359	0.0366632	0.0289792	APOE/PTPRC/COMP	3
MF	GO:0003823	antigen binding	10/419	168/18352	0.00532208	0.0366632	0.0289792	SIRPA/IL7R/HLA-DQB1/HLA-DRA/HLA-DQA1/HLA-DPA1/HLA-DPB1/CD209/CD48/LILRB4	10
MF	GO:0098632	cell-cell adhesion mediator activity	5/419	51/18352	0.00600827	0.0408855	0.0323166	PALLD/SIRPA/DSP/CNN3/NEXN	5
MF	GO:0004867	serine-type endopeptidase inhibitor activity	7/419	98/18352	0.00717619	0.0482448	0.0381335	COL6A3/SERPINB13/SERPINE2/SERPINA1/SERPING1/SERPINB3/SERPINE1	7
MF	GO:0016620	oxidoreductase activity, acting on the aldehyde or oxo group of donors, NAD or NADP as acceptor	4/419	35/18352	0.00801664	0.0532534	0.0420924	ALDH1L2/ALDH2/ALDH1A1/AKR1C3	4
MF	GO:0050664	oxidoreductase activity, acting on NAD(P)H, oxygen as acceptor	3/419	19/18352	0.00872411	0.0572712	0.0452682	NCF2/CYBB/DUOX2	3
MF	GO:0042805	actinin binding	4/419	36/18352	0.00885943	0.0574833	0.0454357	PALLD/PPARG/PDLIM7/PDLIM3	4
MF	GO:0043621	protein self-association	5/419	57/18352	0.0095863	0.0614845	0.0485984	PPARG/CCL5/ID1/CD2/TNFAIP3	5
MF	GO:0005537	mannose binding	3/419	20/18352	0.0100923	0.0625725	0.0494584	MRC1/CLEC4A/CD209	3
MF	GO:0016638	oxidoreductase activity, acting on the CH-NH2 group of donors	3/419	20/18352	0.0100923	0.0625725	0.0494584	LOX/LOXL2/MAOA	3
MF	GO:0030506	ankyrin binding	3/419	20/18352	0.0100923	0.0625725	0.0494584	RHCG/PTPRC/FLNC	3
MF	GO:0001786	phosphatidylserine binding	5/419	58/18352	0.0102991	0.063153	0.0499172	ANXA6/THBS1/AXL/CD300A/GAS6	5

## Sheet: S7
Table S7: Prognostic analysis of 224 TME subtype-associated genes with a univariate Cox regression model.
id	HR	HR.95L	HR.95H	pvalue
GNB4	1.13145	1.03358	1.2386	0.00746465
FER1L4	0.890843	0.840195	0.944544	0.000108694
ANXA5	1.18164	1.07031	1.30455	0.000947001
MT2A	1.07795	1.01785	1.1416	0.0103358
CTHRC1	1.10956	1.05101	1.17137	0.000170811
TUBB6	1.12316	1.04956	1.20193	0.000783416
PALLD	1.13327	1.05108	1.22189	0.00112585
CLIC4	1.17295	1.07256	1.28273	0.000475288
TNC	1.12612	1.06929	1.18597	6.93287e-06
LOX	1.16009	1.08184	1.244	3.07635e-05
TGFBI	1.09994	1.0343	1.16975	0.00241298
DEGS1	1.22452	1.11242	1.34792	3.55185e-05
EMP3	1.10407	1.02719	1.18671	0.00718082
SULF2	1.08734	1.02314	1.15556	0.00699867
ACTN1	1.18642	1.08021	1.30308	0.000353773
SLC39A14	1.17788	1.06395	1.30401	0.00160934
FLNA	1.11872	1.04157	1.20159	0.00208966
ALDH1L2	1.21216	1.10333	1.33173	6.10578e-05
FN1	1.16562	1.0911	1.24523	5.44982e-06
HAND2	0.940036	0.902377	0.979267	0.00303399
VIM	1.12031	1.03437	1.21338	0.00527141
SPHK1	1.14828	1.07164	1.23039	8.72588e-05
CAV1	1.08599	1.01608	1.16071	0.0151039
NRP2	1.21501	1.11066	1.32917	2.13114e-05
PNMA1	1.16865	1.05665	1.29253	0.00243027
PRRX1	1.08512	1.02325	1.15073	0.00638856
EFEMP1	1.11637	1.06185	1.17368	1.63611e-05
ADAMTS2	1.11641	1.03863	1.20003	0.00280405
FAP	1.12776	1.0545	1.2061	0.000450555
CCDC80	1.13899	1.06568	1.21735	0.000125981
TUBA1A	1.1226	1.03538	1.21718	0.00507288
STX2	1.13347	1.02242	1.25659	0.0172446
COL1A2	1.12162	1.05453	1.19298	0.000265195
ZNF549	0.920256	0.882745	0.959361	9.08161e-05
POLR3E	0.925278	0.889409	0.962593	0.000118162
FKBP5	1.09761	1.01226	1.19016	0.0241413
LGALS1	1.15037	1.06342	1.24444	0.000477294
COPZ2	1.12428	1.02997	1.22723	0.0087815
DSG3	1.06675	1.02741	1.10758	0.000749305
INHBA	1.09534	1.01877	1.17767	0.0137841
TNFAIP6	1.14629	1.06796	1.23036	0.000156359
SPDYA	0.914806	0.874871	0.956564	9.23359e-05
TAS2R4	0.930833	0.896567	0.966409	0.000180096
GPR68	1.15214	1.05612	1.25688	0.00142374
POSTN	1.08956	1.03668	1.14513	0.000727227
ACY1	0.935826	0.906032	0.9666	5.87474e-05
GAS1	1.05958	1.00603	1.11599	0.0287303
DHRS2	0.960234	0.929002	0.992517	0.016164
COL3A1	1.12529	1.05986	1.19477	0.000112442
ARL4C	1.15837	1.06625	1.25844	0.000506691
AVP	0.937126	0.904999	0.970393	0.000263721
OTOF	0.933646	0.900045	0.968502	0.000241247
COL6A3	1.11332	1.0433	1.18803	0.00119847
GFPT2	1.14725	1.0712	1.22869	8.6599e-05
FAM20C	1.14243	1.0591	1.23232	0.000568859
HEG1	1.1051	1.00539	1.21471	0.038321
SULF1	1.06732	1.01457	1.12281	0.011763
NNMT	1.08132	1.0207	1.14555	0.00790389
ANXA6	1.13738	1.03659	1.24797	0.00654948
SRPX	1.10002	1.03489	1.16924	0.00220233
ZNF491	0.929065	0.894162	0.96533	0.000165869
COL5A2	1.1589	1.08294	1.24018	2.00999e-05
TIMP2	1.13376	1.05925	1.2135	0.000294954
CYBRD1	1.09573	1.01954	1.17761	0.0129056
CALD1	1.15875	1.08087	1.24223	3.31037e-05
COL6A2	1.09479	1.03258	1.16075	0.00241308
PDGFC	1.14681	1.05513	1.24645	0.00127164
STOM	1.11307	1.01636	1.21899	0.0209012
SFRP2	1.0613	1.0246	1.09931	0.000922226
ROR2	1.08444	1.00178	1.17391	0.0450644
PPARG	0.945827	0.897061	0.997244	0.0391931
DSP	1.11953	1.04896	1.19485	0.000676605
KRT33A	0.924766	0.887549	0.963544	0.000190049
GJB4	0.927577	0.893796	0.962633	7.12794e-05
COL6A1	1.10857	1.0398	1.18187	0.00160679
GLT8D2	1.09391	1.0135	1.18071	0.0212104
KCNH4	0.91411	0.877377	0.95238	1.77351e-05
F2R	1.1649	1.05744	1.28329	0.00199584
LRIG1	1.1031	1.02702	1.18481	0.0071182
BCAT1	1.12782	1.0555	1.20509	0.000374361
TPST1	1.19393	1.08099	1.31868	0.00047244
MMP9	1.07972	1.02644	1.13577	0.00297045
UBE2E2	1.07912	1.00249	1.16162	0.0427618
ZNF429	0.913378	0.873312	0.955282	7.52901e-05
THBS1	1.10624	1.02566	1.19316	0.00888587
MRC2	1.10052	1.01	1.19916	0.0287317
C3orf62	0.900154	0.858883	0.943408	1.11915e-05
TMC4	0.923185	0.863348	0.98717	0.0194054
MMD	1.10225	1.00831	1.20496	0.0321955
LUM	1.09986	1.03425	1.16963	0.00241883
OLFML2B	1.17063	1.08934	1.258	1.78532e-05
SPG7	0.932228	0.900253	0.965339	8.11521e-05
PAPSS2	1.11702	1.02405	1.21843	0.0125642
PRR16	1.14028	1.03568	1.25544	0.00749383
GGT6	0.945726	0.898617	0.995305	0.0323161
SERPINB13	1.06542	1.01701	1.11615	0.0075691
RBP1	1.09949	1.03514	1.16784	0.00205304
FBN1	1.20713	1.1143	1.30769	4.00888e-06
ADAM12	1.10647	1.02919	1.18954	0.00616418
FGFBP1	1.07175	1.03031	1.11486	0.000573274
ITGA5	1.13467	1.05617	1.219	0.000552016
ADAMTS12	1.12917	1.03966	1.22638	0.00394058
MMP11	1.08897	1.03548	1.14521	0.000909974
MT1G	1.07396	1.00691	1.14549	0.0300609
COL12A1	1.10341	1.02598	1.18669	0.00802658
TWIST1	1.08054	1.01373	1.15175	0.0173757
FABP6	0.908809	0.861223	0.959024	0.000492662
TPM1	1.14678	1.05867	1.24221	0.000785713
COL5A1	1.14015	1.07259	1.21197	2.57191e-05
UGT1A1	0.914082	0.878613	0.950983	8.62628e-06
RGS2	1.10967	1.03462	1.19018	0.00358782
VCAN	1.11105	1.04001	1.18695	0.00178776
SPRR1B	1.06448	1.02798	1.10229	0.000448908
AEBP1	1.10429	1.04727	1.16442	0.000245068
KRT16	1.05669	1.01644	1.09852	0.00538098
DPYSL2	1.20628	1.09833	1.32484	8.83093e-05
SLFN11	1.11487	1.03358	1.20255	0.00487636
SLC43A3	1.11563	1.00568	1.23759	0.0387337
COL10A1	1.07806	1.02442	1.1345	0.00389357
SERPINE2	1.14506	1.07579	1.21878	2.09324e-05
CFL2	1.13738	1.02422	1.26305	0.0160638
NAT8B	0.917187	0.883199	0.952483	7.22932e-06
FOXQ1	0.949636	0.903963	0.997616	0.0398899
GULP1	1.17917	1.06958	1.29999	0.000927982
GREM1	1.06758	1.01283	1.12528	0.0149015
MYADM	1.12855	1.04741	1.21597	0.00148975
FSTL1	1.18992	1.08248	1.30804	0.000316711
LRRC15	1.07969	1.01257	1.15127	0.0192073
DSC3	1.05304	1.01134	1.09646	0.0121699
SPARC	1.14205	1.04976	1.24245	0.00200483
ISLR	1.10079	1.0447	1.1599	0.000320032
LTBP2	1.12344	1.03645	1.21773	0.00464533
EHD2	1.10028	1.00981	1.19886	0.0290475
NMU	1.07073	1.0076	1.13783	0.0275199
DOCK11	1.09061	1.00008	1.18934	0.0497935
GLI4	0.907107	0.865871	0.950307	4.00534e-05
GSN	1.15243	1.03651	1.28131	0.00871522
OAT	1.08016	1.00334	1.16286	0.0405164
COL11A1	1.091	1.03376	1.1514	0.00153753
COL1A1	1.13222	1.06534	1.20329	6.40342e-05
TMEM158	1.13494	1.06026	1.21488	0.000267367
FNDC1	1.08651	1.02963	1.14653	0.00249217
MT1E	1.06935	1.00521	1.13759	0.0336088
PDLIM7	1.1301	1.02419	1.24697	0.0148509
CACNA2D1	1.11951	1.03009	1.21669	0.00786386
COL5A3	1.16768	1.06957	1.2748	0.00053651
DCN	1.08728	1.02341	1.15515	0.00674911
TCF7L1	1.11755	1.02049	1.22384	0.0165062
IFITM2	1.11594	1.01864	1.22253	0.0184373
KLF9	1.10665	1.01748	1.20365	0.0180712
CDH11	1.10358	1.0305	1.18183	0.00480806
HS3ST3A1	1.11319	1.0191	1.21597	0.0173194
UCHL1	1.09103	1.03599	1.14899	0.000971169
GZMA	0.937819	0.881193	0.998083	0.0433485
SERPINB3	1.04865	1.01264	1.08594	0.00770649
HTRA1	1.15043	1.06213	1.24608	0.000583671
LAMA4	1.12527	1.02954	1.22991	0.00927989
ATP8B2	1.18931	1.08105	1.30841	0.000370316
LPIN3	0.915394	0.876541	0.95597	6.47375e-05
TGFB3	1.14107	1.05458	1.23465	0.0010335
DKK3	1.13066	1.0292	1.24213	0.0104668
SOCS3	1.09494	1.00226	1.19619	0.0444293
CERK	1.16076	1.04838	1.28519	0.00411475
COL16A1	1.11319	1.03864	1.19309	0.00243129
CNN3	1.32236	1.17935	1.4827	1.70969e-06
CPVL	1.07855	1.00269	1.16014	0.0421437
FILIP1L	1.11312	1.02907	1.20404	0.00746855
CNTN1	1.09977	1.02821	1.17631	0.00560116
FN3K	0.895075	0.846689	0.946226	9.25394e-05
RHCG	1.06323	1.01673	1.11185	0.00720219
SLC2A3	1.17931	1.09667	1.26817	8.6116e-06
PDGFRB	1.19659	1.10194	1.29938	1.96699e-05
CTSK	1.08019	1.00912	1.15627	0.0263141
DPYSL3	1.12007	1.05794	1.18586	9.84894e-05
MSRB3	1.09964	1.03371	1.16978	0.00260571
NUAK1	1.14427	1.04466	1.25337	0.0037299
GPC6	1.07638	1.00479	1.15308	0.0360884
PROS1	1.16589	1.0614	1.28066	0.0013559
PDLIM3	1.07715	1.01839	1.13931	0.00941514
RRAD	1.06973	1.00404	1.13972	0.0371093
MYLK	1.07525	1.00686	1.14829	0.0304667
COL15A1	1.12768	1.04198	1.22042	0.00288445
NID2	1.18586	1.08084	1.30108	0.000314335
FPR1	1.09927	1.01852	1.18642	0.0150395
FMOD	1.08984	1.00727	1.17917	0.0323426
CRYAB	1.13079	1.06268	1.20326	0.000105381
DIO2	1.08998	1.00352	1.18389	0.0410289
SERPINE1	1.11227	1.04416	1.18481	0.000964977
MAOA	0.92679	0.87227	0.984717	0.0139777
ATP8B1	0.904967	0.833626	0.982413	0.0171492
PI15	1.15285	1.05724	1.2571	0.00128133
SGCE	1.09733	1.01843	1.18235	0.014704
PTPRR	0.895015	0.833454	0.961123	0.00228418
ASPN	1.09578	1.03344	1.16187	0.00220718
APCDD1L	1.12698	1.04198	1.21891	0.00280926
MFAP5	1.13079	1.06653	1.19891	3.82029e-05
L1CAM	1.08384	1.0185	1.15338	0.0111581
CCDC8	1.11472	1.02585	1.21128	0.0104046
STMN3	1.18193	1.09027	1.28131	4.94695e-05
GAS6	1.10647	1.0276	1.1914	0.00733116
RCN3	1.16167	1.07222	1.25859	0.000246839
MT1M	1.07095	1.00316	1.14334	0.0399372
THBS2	1.07821	1.02216	1.13732	0.00569322
ALDH1A1	1.06726	1.01588	1.12125	0.00972007
EMILIN1	1.08184	1.01593	1.15202	0.0141745
MMP2	1.08112	1.00429	1.16383	0.0381077
CPXM1	1.09855	1.02872	1.17312	0.00503469
SERINC2	0.914983	0.846575	0.988919	0.0250248
CXCL12	1.09743	1.03508	1.16353	0.0018365
FKBP10	1.16528	1.08276	1.25409	4.46863e-05
FLNC	1.0979	1.04046	1.1585	0.000656955
TAGLN	1.11027	1.04948	1.17457	0.000271249
BGN	1.14364	1.06749	1.22521	0.000134664
HAS3	0.932272	0.884496	0.982629	0.00897936
SRMS	0.888312	0.84388	0.935083	6.07606e-06
PTX3	1.07955	1.01485	1.14838	0.0152133
CCL11	1.06872	1.00323	1.13849	0.0394085
CES1	1.07951	1.03046	1.13091	0.00126277
SFRP4	1.05956	1.01384	1.10735	0.0101451
TMPRSS4	0.936075	0.894811	0.979243	0.00408041
COMP	1.10536	1.05557	1.15749	2.04431e-05
IGFBP5	1.07169	1.01684	1.12951	0.00979881
ACTG2	1.07745	1.03263	1.12422	0.000579321
DES	1.04299	1.01074	1.07627	0.00862945

## Sheet: S8
Table S8: Drug Sensitivity Analysis of TME gene signature.
Gene	Drug	cor	pvalue
GZMA	Nelarabine	0.915867	1.1687e-24
GZMA	Dexamethasone Decadron	0.639082	3.90071e-08
SERPINB3	Procarbazine	0.630372	6.75889e-08
GZMA	Fluphenazine	0.61762	1.46674e-07
SERPINB3	Olaparib	0.599903	4.07119e-07
C3orf62	Nelarabine	0.55459	4.26817e-06
C3orf62	Fludarabine	0.465016	0.000181549
C3orf62	Fluphenazine	0.452356	0.000284939
C3orf62	Dasatinib	-0.450517	0.000303782
SERPINB3	TESTOLACTONE	0.449673	0.000312807
GZMA	Arsenic trioxide	0.437311	0.00047612
COMP	Thiotepa	0.421215	0.00080379
COMP	Idarubicin	0.419948	0.000836715
SERPINB3	Calusterone	0.416835	0.000922814
GZMA	Fludarabine	0.416647	0.000928261
COMP	Triethylenemelamine	0.412154	0.0010674
SERPINB3	Simvastatin	0.40994	0.00114265
SERPINB3	VINORELBINE	-0.400824	0.00150526
GZMA	Cyclophosphamide	0.393068	0.0018917
SERPINB3	Dromostanolone Propionate	0.387706	0.00220844
GZMA	Asparaginase	0.387107	0.00224663
COMP	Valrubicin	0.384267	0.00243577
SERPINB3	Vandetanib	0.381837	0.00260871
C3orf62	Cytarabine	0.381217	0.00265449
COMP	Mitomycin	0.380582	0.0027022
STMN3	Nelarabine	0.377305	0.00296064
SERPINB3	Gefitinib	0.375061	0.00315005
COMP	Bendamustine	0.37475	0.00317711
SERPINB3	Sonidegib	0.36942	0.00367442
GZMA	Hydroxyurea	0.369247	0.00369168
TMPRSS4	Bisacodyl, active ingredient of Viraplex	0.362787	0.00438887
TMPRSS4	Cisplatin	-0.360862	0.00461793
SERPINB3	Nilotinib	-0.357786	0.00500585
C3orf62	Dexamethasone Decadron	0.357509	0.0050421
TMPRSS4	Uracil mustard	-0.357391	0.00505766
STMN3	TESTOLACTONE	0.351674	0.0058626
STMN3	Paclitaxel	-0.349996	0.00611932
PTPRR	LOXO-101	0.345987	0.00677281
DPYSL2	Imatinib	-0.345783	0.00680767
TMPRSS4	Etoposide	-0.344576	0.00701698
SERPINB3	Vincristine	-0.343843	0.00714683
TMPRSS4	Bleomycin	-0.343363	0.00723294
COMP	Pipobroman	0.342807	0.00733397
SERPINB3	Dacomitinib	0.340275	0.00780934
COMP	Irinotecan	0.338247	0.00820925
COMP	Hydroxyurea	0.33813	0.00823288
C3orf62	Irofulven	-0.337743	0.00831129
TMPRSS4	Gemcitabine	-0.337245	0.00841331
DPYSL2	Midostaurin	0.336936	0.00847698
COMP	Teniposide	0.336342	0.00860104
DPYSL2	Panobinostat	-0.331907	0.00957662
TMPRSS4	Acetalax	0.328619	0.0103608
STMN3	Cladribine	0.327784	0.0105684
GZMA	Ifosfamide	0.327606	0.0106132
DPYSL2	Parthenolide	-0.325691	0.0111051
STMN3	Docetaxel	-0.32568	0.011108
TMPRSS4	Chlorambucil	-0.325155	0.0112462
TMPRSS4	Topotecan	-0.323339	0.0117362
STMN3	Nitrogen mustard	0.322027	0.0121017
C3orf62	Cladribine	0.318101	0.0132539
COMP	Chlorambucil	0.317448	0.0134546
PTPRR	Copanlisib	-0.317075	0.0135702
COMP	Etoposide	0.313351	0.0147734
STMN3	Midostaurin	0.312972	0.0149007
DPYSL2	Cyclophosphamide	-0.311802	0.0152999
STMN3	Bleomycin	0.310528	0.0157454
STMN3	Gefitinib	0.310131	0.0158862
COMP	Cytarabine	0.309466	0.016125
STMN3	Vinblastine	-0.308996	0.0162952
STMN3	ETHINYL ESTRADIOL	-0.307095	0.0170006
STMN3	Fludarabine	0.30477	0.0178986
COMP	Uracil mustard	0.303844	0.0182673
C3orf62	Vorinostat	0.298099	0.020703
GZMA	Chlorambucil	0.297758	0.0208556
STMN3	VINORELBINE	-0.297537	0.0209552
C3orf62	Idarubicin	0.297298	0.0210634
COMP	MITOXANTRONE	0.296784	0.0212977
SERPINB3	AZACITIDINE	-0.296291	0.0215241
COMP	Nitrogen mustard	0.295391	0.0219433
GZMA	DACARBAZINE	0.293786	0.0227076
SERPINB3	gilteritinib	0.292982	0.0230992
STMN3	TYROTHRICIN	-0.292544	0.0233148
COMP	Cisplatin	0.290585	0.0243
GZMA	Pipobroman	0.290166	0.0245149
C3orf62	Oxaliplatin	0.288021	0.0256421
GZMA	Melphalan	0.287892	0.0257114
DPYSL2	Fulvestrant	-0.286156	0.0266571
GZMA	Nelfinavir	-0.285898	0.0268004
TMPRSS4	Triethylenemelamine	-0.28566	0.0269326
TMPRSS4	Carboplatin	-0.285156	0.027215
PTPRR	Vandetanib	-0.284756	0.0274412
COMP	Oxaliplatin	0.284598	0.0275306
STMN3	Chlorambucil	0.284415	0.0276348
C3orf62	Hydroxyurea	0.283703	0.0280437
GZMA	Sonidegib	-0.281535	0.0293188
COMP	BMN-673	0.281454	0.0293676
STMN3	Uracil mustard	0.279904	0.0303097
TMPRSS4	Pazopanib	-0.279767	0.0303946
RHCG	Ponatinib	-0.27946	0.0305846
COMP	Topotecan	0.279186	0.030755
C3orf62	Clofarabine	0.278715	0.0310497
TMPRSS4	Arsenic trioxide	-0.277228	0.0319967
TMPRSS4	Simvastatin	-0.276253	0.0326306
TMPRSS4	Fludarabine	-0.275534	0.0331045
GZMA	Carmustine	0.274685	0.0336717
TMPRSS4	Raltitrexed	-0.274576	0.0337449
GZMA	Cladribine	0.273728	0.0343206
C3orf62	Asparaginase	0.272389	0.035246
TMPRSS4	Ifosfamide	-0.271808	0.0356536
STMN3	Dacomitinib	0.271395	0.0359457
TMPRSS4	Melphalan	-0.270008	0.0369426
SERPINB3	LY-2835219	0.269077	0.0376238
TMPRSS4	MITOXANTRONE	-0.268593	0.0379825
TMPRSS4	Fluorouracil	0.267046	0.0391473
STMN3	Procarbazine	0.266332	0.0396947
TMPRSS4	Ixazomib citrate	-0.26604	0.0399204
C3orf62	PF-06463922	-0.265957	0.0399842
STMN3	Mitotane	0.264949	0.0407728
TMPRSS4	LDK-378	0.26467	0.0409935
GZMA	Cytarabine	0.263559	0.0418805
STMN3	Ixazomib citrate	0.263327	0.042068
COMP	Raltitrexed	0.262375	0.0428439
SERPINB3	Erlotinib	0.262338	0.042874
TMPRSS4	Eribulin mesilate	0.262245	0.0429505
STMN3	IPI-145	0.261379	0.0436681
DPYSL2	LY-2835219	0.261283	0.0437489
SERPINB3	brigatinib	0.260404	0.0444881
PTPRR	Neratinib	-0.260245	0.0446231
COMP	Epirubicin	0.260081	0.0447625
GZMA	DECITABINE	0.258948	0.0457358
C3orf62	Ifosfamide	0.258881	0.0457931
RHCG	Dasatinib	-0.258002	0.0465615
STMN3	Vandetanib	0.257973	0.0465863
GZMA	Uracil mustard	0.257758	0.0467759
SERPINB3	Nandrolone phenpropionate	0.25716	0.0473063
TMPRSS4	Everolimus	-0.256815	0.0476141
C3orf62	Vandetanib	-0.256033	0.0483191
C3orf62	brigatinib	-0.255066	0.049202
STMN3	Melphalan	0.254747	0.0494958
DPYSL2	Bosutinib	-0.254515	0.0497108
STMN3	Cytarabine	0.25447	0.049753
